# Supplementary material for: Genetic evidence supporting the causal role of gut microbiota in chronic kidney disease and chronic systemic inflammation in CKD: a bilateral two-sample Mendelian randomization study
Source: Front Immunol. 2023 Nov 2;14:1287698. doi: 10.3389/fimmu.2023.1287698 (PMC10652796; doi:10.3389/fimmu.2023.1287698)
Supplement: Supplementary file 2 [file Table_1.xlsx]

## Sheet: Supplemental Table 1
Supplemental Table 1. Results of sensitivity analysis (locus-wide significance, P<1.00E-05)
Outcome	Bacterial Taxa (exposure)	MR-Egger Regression			MR-PRESSO				Heterogeneity _IVW		Heterogeneity_MR-Egger
		Egger Intercept	SE	P_value	Raw P_value	Global P_value	Corrected P_value	Outliers	Cochran’s Q	P_value	Cochran’s Q	P_value
CKD	class.Actinobacteria.id.419	0.0121669	0.00830124	0.164833	0.558931	0.701	NA	NA	11.9948	0.67942	9.84662	0.773309
CKD	class.Alphaproteobacteria.id.2379	-5.24172e-05	0.0247267	0.998391	0.979054	0.168	NA	NA	9.41911	0.151343	9.4191	0.0934709
CKD	class.Bacilli.id.1673	-0.0145918	0.00745154	0.0678754	0.453797	0.335	NA	NA	18.5295	0.356194	14.6949	0.547086
CKD	class.Bacteroidia.id.912	-0.0130945	0.00656107	0.0673455	0.0533484	0.827	NA	NA	8.76329	0.845908	4.7801	0.97972
CKD	class.Betaproteobacteria.id.2867	0.0106735	0.0135794	0.450086	0.506383	0.138	NA	NA	16.3941	0.127117	15.4402	0.116817
CKD	class.Clostridia.id.1859	-0.0253601	0.0134679	0.08416	0.48399	0.421	NA	NA	13.5264	0.408025	9.98064	0.617659
CKD	class.Coriobacteriia.id.809	0.0147762	0.0143117	0.32222	0.701539	0.156	NA	NA	18.0722	0.154797	16.5978	0.165362
CKD	class.Deltaproteobacteria.id.3087	-0.0130184	0.00773872	0.120658	0.00468917	0.695	NA	NA	8.86606	0.714326	6.03613	0.870943
CKD	class.Erysipelotrichia.id.2147	0.00152092	0.0129125	0.90836	0.5637	0.6	NA	NA	9.94272	0.620986	9.92885	0.536799
CKD	class.Gammaproteobacteria.id.3303	-0.0259007	0.0161499	0.16967	0.821989	0.237	NA	NA	8.37448	0.211932	5.52985	0.354684
CKD	class.Lentisphaeria.id.225	-0.00172565	0.0149125	0.911652	0.447788	0.57	NA	NA	6.05521	0.533318	6.04173	0.418532
CKD	class.Melainabacteria.id.1589	0.00338638	0.00994832	0.742324	0.0899913	0.479	NA	NA	8.51049	0.483629	8.38898	0.396424
CKD	class.Methanobacteria.id.1	-0.0193871	0.0152708	0.239928	0.438996	0.695	NA	NA	6.83643	0.654145	5.22466	0.733316
CKD	class.Mollicutes.id.3920	0.00801884	0.0195861	0.691808	0.981423	0.009	0.551428	rs3768491	25.7	0.00416534	25.2301	0.00272692
CKD	class.Negativicutes.id.216	-0.00642091	0.0103805	0.551542	0.222883	0.618	NA	NA	7.94809	0.633907	7.56548	0.578456
CKD	class.Verrucomicrobiae.id.4029	-0.00552065	0.0111869	0.633482	0.834428	0.906	NA	NA	5.00381	0.890923	4.76027	0.854685
CKD	family.Acidaminococcaceae.id.2166	0.0201104	0.0173244	0.298123	0.713581	0.102	NA	NA	10.4993	0.105141	8.27042	0.141949
CKD	family.Actinomycetaceae.id.421	0.00757896	0.0137369	0.619574	0.6665	0.456	NA	NA	3.81044	0.432268	3.45942	0.326063
CKD	family.Alcaligenaceae.id.2875	0.00520402	0.0138411	0.714782	0.131721	0.601	NA	NA	9.53902	0.572266	9.39765	0.494826
CKD	family.Bacteroidaceae.id.917	-0.0167193	0.0191101	0.410641	0.207628	0.844	NA	NA	4.20703	0.837978	3.44158	0.841374
CKD	family.BacteroidalesS24.7group.id.11173	-0.0149883	0.0134383	0.301524	0.662474	0.557	NA	NA	6.81732	0.556465	5.57332	0.590355
CKD	family.Bifidobacteriaceae.id.433	0.0126351	0.0101266	0.240562	0.816392	0.812	NA	NA	7.01642	0.797753	5.45962	0.85844
CKD	family.Christensenellaceae.id.1866	-0.00216704	0.00884698	0.811991	0.927973	0.111	NA	NA	17.3358	0.0672553	17.221	0.045365
CKD	family.Clostridiaceae1.id.1869	-0.0109475	0.00998714	0.304907	0.823019	0.537	NA	NA	7.52885	0.582232	6.32729	0.610622
CKD	family.ClostridialesvadinBB60group.id.11286	0.00870762	0.00790568	0.290682	0.622697	0.468	NA	NA	13.7593	0.467794	12.5461	0.483449
CKD	family.Coriobacteriaceae.id.811	0.0147762	0.0143117	0.32222	0.701539	0.15	NA	NA	18.0722	0.154797	16.5978	0.165362
CKD	family.Defluviitaleaceae.id.1924	-0.0040465	0.0125416	0.754333	0.449617	0.903	NA	NA	5.02333	0.889614	4.91923	0.841291
CKD	family.Desulfovibrionaceae.id.3169	-0.016008	0.00816227	0.085497	0.0126907	0.519	NA	NA	8.01441	0.532695	4.16804	0.841653
CKD	family.Enterobacteriaceae.id.3469	0.0102154	0.0349255	0.784457	0.0174309	0.998	NA	NA	0.184186	0.999275	0.0986359	0.998823
CKD	family.Erysipelotrichaceae.id.2149	0.00152092	0.0129125	0.90836	0.5637	0.622	NA	NA	9.94272	0.620986	9.92885	0.536799
CKD	family.FamilyXI.id.1936	0.00296304	0.0251935	0.910214	0.943183	0.242	NA	NA	9.36532	0.227481	9.34378	0.155147
CKD	family.FamilyXIII.id.1957	0.00890465	0.0110668	0.441771	0.0418577	0.793	NA	NA	6.45419	0.775771	5.80676	0.759092
CKD	family.Lachnospiraceae.id.1987	-0.000633933	0.00648916	0.923471	0.0617295	0.499	NA	NA	15.43	0.493396	15.4202	0.421592
CKD	family.Lactobacillaceae.id.1836	0.00332999	0.0108019	0.765744	0.677999	0.469	NA	NA	9.08946	0.429058	8.98275	0.343753
CKD	family.Methanobacteriaceae.id.121	-0.0193871	0.0152708	0.239928	0.438996	0.654	NA	NA	6.83643	0.654145	5.22466	0.733316
CKD	family.Oxalobacteraceae.id.2966	0.0118962	0.0127654	0.369754	0.0354891	0.954	NA	NA	5.95722	0.947696	5.08877	0.954948
CKD	family.Pasteurellaceae.id.3689	9.73212e-05	0.00750483	0.989867	0.173859	0.832	NA	NA	7.83896	0.853931	7.83879	0.797598
CKD	family.Peptococcaceae.id.2024	-0.0171775	0.0093509	0.108824	0.111974	0.225	NA	NA	10.2181	0.250047	6.8436	0.445344
CKD	family.Peptostreptococcaceae.id.2042	0.00387943	0.00679053	0.57834	0.0175871	0.748	NA	NA	9.63931	0.723129	9.31293	0.675995
CKD	family.Porphyromonadaceae.id.943	-0.0179729	0.0161995	0.303881	0.540991	0.271	NA	NA	10.0059	0.264612	8.50952	0.289812
CKD	family.Prevotellaceae.id.960	0.0106843	0.0107792	0.338415	0.319416	0.008	0.620832	rs3758087	31.5837	0.00733207	29.5127	0.00890132
CKD	family.Rhodospirillaceae.id.2717	0.00875909	0.0184786	0.643999	0.784941	0.299	NA	NA	15.2504	0.291985	14.9701	0.243078
CKD	family.Rikenellaceae.id.967	-0.0156965	0.00771551	0.0578161	0.413042	0.409	NA	NA	18.7047	0.410215	14.5659	0.626719
CKD	family.Ruminococcaceae.id.2050	0.00278392	0.00859604	0.754348	0.23241	0.688	NA	NA	6.81705	0.656161	6.71216	0.567983
CKD	family.Streptococcaceae.id.1850	0.00512693	0.0127876	0.694984	0.0468367	0.564	NA	NA	12.6284	0.555972	12.4676	0.489721
CKD	family.Veillonellaceae.id.2172	0.00452163	0.00512791	0.390199	0.610903	0.439	NA	NA	18.7648	0.406437	17.9441	0.392373
CKD	family.Verrucomicrobiaceae.id.4036	-0.005513	0.0111845	0.633876	0.834277	0.917	NA	NA	5.00377	0.890926	4.7608	0.854641
CKD	family.Victivallaceae.id.2255	-0.0162571	0.0148522	0.302123	0.867882	0.633	NA	NA	7.94942	0.633777	6.75129	0.662995
CKD	genus..Ruminococcustorquesgroup.id.14377	0.000521611	0.0127253	0.968449	0.225212	0.386	NA	NA	8.9474	0.346753	8.94525	0.256611
CKD	genus.Actinomyces.id.423	0.00593514	0.0111326	0.61678	0.103443	0.673	NA	NA	4.09813	0.663398	3.81391	0.576508
CKD	genus.Adlercreutzia.id.812	0.0105487	0.0168654	0.554694	0.231575	0.424	NA	NA	7.20738	0.407612	6.76621	0.34301
CKD	genus.Akkermansia.id.4037	-0.00552259	0.0111758	0.633032	0.834772	0.894	NA	NA	5.00391	0.890917	4.75972	0.854731
CKD	genus.Alistipes.id.968	-0.0274255	0.0154868	0.101951	0.478515	0.044	NA	NA	23.4031	0.0370857	18.5542	0.0998711
CKD	genus.Allisonella.id.2174	-0.0093695	0.0240719	0.710546	0.765048	0.472	NA	NA	6.87723	0.441774	6.70786	0.348711
CKD	genus.Alloprevotella.id.961	0.0078823	0.035574	0.835497	0.386982	0.663	NA	NA	3.47861	0.626626	3.42952	0.488676
CKD	genus.Anaerofilum.id.2053	-0.050308	0.0156476	0.0105727	0.396191	0.077	NA	NA	17.3366	0.0672395	6.99997	0.637122
CKD	genus.Anaerostipes.id.1991	-0.0016748	0.0110324	0.882087	0.564904	0.961	NA	NA	4.87635	0.961982	4.85331	0.938062
CKD	genus.Anaerotruncus.id.2054	0.00296766	0.010168	0.775823	0.202831	0.221	NA	NA	15.8204	0.1996	15.6989	0.152684
CKD	genus.Bacteroides.id.918	-0.0167193	0.0191101	0.410641	0.207628	0.852	NA	NA	4.20703	0.837978	3.44158	0.841374
CKD	genus.Barnesiella.id.944	0.00554944	0.0119716	0.651265	0.36347	0.391	NA	NA	14.1223	0.365289	13.8738	0.308837
CKD	genus.Bifidobacterium.id.436	-0.00169278	0.00889341	0.852509	0.502069	0.415	NA	NA	13.3314	0.345423	13.2876	0.274945
CKD	genus.Bilophila.id.3170	0.0247549	0.0173115	0.180509	0.239687	0.079	NA	NA	19.7626	0.0717113	16.6648	0.11819
CKD	genus.Blautia.id.1992	-0.00647465	0.00817921	0.445329	0.49464	0.325	NA	NA	14.0705	0.296228	13.3122	0.273412
CKD	genus.Butyricicoccus.id.2055	0.00409567	0.00856805	0.649556	0.836338	0.356	NA	NA	8.10591	0.323348	7.80854	0.252469
CKD	genus.Butyricimonas.id.945	-0.00394186	0.0107678	0.721249	0.0751987	0.878	NA	NA	6.85877	0.866804	6.72476	0.820915
CKD	genus.Butyrivibrio.id.1993	-0.0224253	0.0129818	0.107753	0.938242	0.548	NA	NA	12.7662	0.545014	9.78209	0.711649
CKD	genus.CandidatusSoleaferrea.id.11350	0.0757861	0.0326587	0.0533516	0.791058	0.25	NA	NA	10.498	0.231796	5.11308	0.646166
CKD	genus.Catenibacterium.id.2153	0.032261	0.0388198	0.466908	0.418741	0.713	NA	NA	2.31679	0.677715	1.62615	0.653475
CKD	genus.ChristensenellaceaeR.7group.id.11283	-0.00254022	0.0154258	0.873286	0.436363	0.066	NA	NA	15.8878	0.0692626	15.8341	0.0448172
CKD	genus.Clostridiuminnocuumgroup.id.14397	-0.00472254	0.0186024	0.806894	0.0292801	0.877	NA	NA	3.91698	0.864535	3.85254	0.796597
CKD	genus.Clostridiumsensustricto1.id.1873	0.00356393	0.0134419	0.801489	0.126287	0.347	NA	NA	6.86182	0.333815	6.76669	0.238578
CKD	genus.Collinsella.id.815	0.012962	0.0153084	0.42962	0.357892	0.731	NA	NA	4.54792	0.714939	3.83098	0.699538
CKD	genus.Coprobacter.id.949	0.000426746	0.0117611	0.97177	0.198211	0.763	NA	NA	7.46083	0.760632	7.45951	0.681468
CKD	genus.Coprococcus1.id.11301	-0.00788039	0.00801027	0.348424	0.641063	0.479	NA	NA	10.8852	0.452933	9.91734	0.447775
CKD	genus.Coprococcus2.id.11302	-0.0246841	0.0219662	0.304066	0.528376	0.518	NA	NA	6.59823	0.471874	5.33545	0.501564
CKD	genus.Coprococcus3.id.11303	0.00557689	0.0122923	0.663784	0.00685419	0.883	NA	NA	3.95233	0.861399	3.7465	0.808469
CKD	genus.DefluviitaleaceaeUCG011.id.11287	-0.00723639	0.0144725	0.632401	0.412379	0.739	NA	NA	5.31624	0.723303	5.06623	0.651881
CKD	genus.Desulfovibrio.id.3173	0.00981387	0.0103134	0.369177	0.52029	0.621	NA	NA	7.47968	0.587307	6.57421	0.583189
CKD	genus.Dialister.id.2183	-2.04258e-05	0.0155836	0.998983	0.824914	0.337	NA	NA	11.2471	0.338595	11.2471	0.259153
CKD	genus.Dorea.id.1997	0.0134168	0.00916155	0.181225	0.650159	0.551	NA	NA	7.00862	0.636222	4.86395	0.772013
CKD	genus.Eggerthella.id.819	0.00650727	0.0185851	0.734292	0.248989	0.07	NA	NA	18.0321	0.0544242	17.7898	0.0376921
CKD	genus.Eisenbergiella.id.11304	-0.0193906	0.0217649	0.396168	0.812584	0.383	NA	NA	10.5939	0.390021	9.7353	0.372336
CKD	genus.Enterorhabdus.id.820	0.00950798	0.0116726	0.452363	0.947052	0.949	NA	NA	1.64328	0.949415	0.979785	0.96418
CKD	genus.Erysipelatoclostridium.id.11381	-0.00642653	0.0106249	0.555685	0.910554	0.324	NA	NA	16.1679	0.303231	15.7253	0.264282
CKD	genus.ErysipelotrichaceaeUCG003.id.11384	0.00767505	0.00820997	0.36691	0.128858	0.367	NA	NA	14.9824	0.379362	14.0386	0.371131
CKD	genus.Escherichia.Shigella.id.3504	-0.0119989	0.0145871	0.434586	0.890686	0.074	NA	NA	17.0188	0.0484217	15.6917	0.0470116
CKD	genus.Eubacteriumbrachygroup.id.11296	-0.00243841	0.0134454	0.860598	0.00366784	0.993	NA	NA	2.23181	0.987249	2.19891	0.974298
CKD	genus.Eubacteriumcoprostanoligenesgroup.id.11375	0.0108072	0.0112238	0.354607	0.140839	0.518	NA	NA	12.0112	0.526726	11.084	0.521731
CKD	genus.Eubacteriumeligensgroup.id.14372	-0.0080243	0.0198001	0.702041	0.000636835	0.966	NA	NA	1.43422	0.963744	1.26998	0.93799
CKD	genus.Eubacteriumfissicatenagroup.id.14373	0.0135424	0.0219098	0.556079	0.356486	0.233	NA	NA	11.0407	0.199405	10.4693	0.163502
CKD	genus.Eubacteriumhalliigroup.id.11338	0.0121592	0.00737737	0.12326	0.142391	0.049	NA	NA	24.2889	0.0422712	20.0908	0.0929702
CKD	genus.Eubacteriumnodatumgroup.id.11297	0.00139553	0.0141584	0.923644	0.0787693	0.693	NA	NA	7.33884	0.693115	7.32913	0.602894
CKD	genus.Eubacteriumoxidoreducensgroup.id.11339	-0.00776968	0.0146762	0.633198	0.692281	0.877	NA	NA	1.13117	0.889296	0.850897	0.837258
CKD	genus.Eubacteriumrectalegroup.id.14374	-0.0262805	0.0133733	0.097	0.848739	0.116	NA	NA	11.9452	0.102375	7.26754	0.296812
CKD	genus.Eubacteriumruminantiumgroup.id.11340	-0.0157372	0.00850972	0.0829733	0.233527	0.536	NA	NA	16.4577	0.491655	13.0377	0.670001
CKD	genus.Eubacteriumventriosumgroup.id.11341	-0.0415038	0.0138368	0.0102484	0.331491	0.049	NA	NA	22.4346	0.0701154	13.2585	0.428047
CKD	genus.Eubacteriumxylanophilumgroup.id.14375	-0.0370639	0.0197914	0.103263	0.681918	0.001	0.699687	rs2012708	25.8392	0.00111895	17.2145	0.0160644
CKD	genus.Faecalibacterium.id.2057	0.00866296	0.00850261	0.33809	0.949118	0.751	NA	NA	6.20436	0.719303	5.16629	0.739664
CKD	genus.FamilyXIIIAD3011group.id.11293	-0.0260276	0.0165575	0.144263	0.133639	0.279	NA	NA	15.5429	0.21308	12.6918	0.313944
CKD	genus.FamilyXIIIUCG001.id.11294	-0.0140839	0.0112601	0.257576	0.837373	0.454	NA	NA	6.95784	0.433283	5.39337	0.494437
CKD	genus.Flavonifractor.id.2059	-0.0120553	0.0199745	0.588733	0.381778	0.769	NA	NA	1.88735	0.756468	1.5231	0.67695
CKD	genus.Fusicatenibacter.id.11305	-0.00228324	0.0132658	0.865506	0.913018	0.032	0.596049	rs167879	29.1163	0.0334686	29.0625	0.0235181
CKD	genus.Gordonibacter.id.821	0.0344396	0.0138522	0.0321985	0.521729	0.328	NA	NA	12.8115	0.305821	6.63029	0.759825
CKD	genus.Haemophilus.id.3698	0.00690775	0.00962296	0.496108	0.990592	0.309	NA	NA	8.93619	0.347707	8.32347	0.304936
CKD	genus.Holdemanella.id.11393	0.01047	0.0103564	0.338437	0.280535	0.926	NA	NA	4.74202	0.907732	3.71996	0.928859
CKD	genus.Holdemania.id.2157	-0.00131864	0.00937008	0.890241	0.608969	0.335	NA	NA	15.691	0.332607	15.6671	0.267574
CKD	genus.Howardella.id.2000	-0.0338936	0.017041	0.0819071	0.892703	0.053	NA	NA	16.6931	0.0537447	11.1698	0.192263
CKD	genus.Hungatella.id.11306	0.0265561	0.0268764	0.395959	0.107981	0.7	NA	NA	2.39314	0.663867	1.41683	0.701593
CKD	genus.Intestinibacter.id.11345	-0.000894464	0.00924104	0.924368	0.365899	0.578	NA	NA	12.862	0.537421	12.8526	0.459262
CKD	genus.Intestinimonas.id.2062	0.001528	0.00700619	0.830296	0.0106211	0.707	NA	NA	13.1513	0.661667	13.1037	0.594288
CKD	genus.Lachnoclostridium.id.11308	-0.00838385	0.0109636	0.460541	0.394191	0.544	NA	NA	10.9584	0.532489	10.3736	0.497126
CKD	genus.Lachnospira.id.2004	-0.0307203	0.0527741	0.591725	0.399077	0.002	0.910561	rs13157098	27.9048	3.79911e-05	25.7256	3.5943e-05
CKD	genus.LachnospiraceaeFCS020group.id.11314	0.00159848	0.00650523	0.810867	0.00997619	0.993	NA	NA	3.17863	0.988148	3.11825	0.978503
CKD	genus.LachnospiraceaeNC2004group.id.11316	-0.00495765	0.0149574	0.750006	0.585077	0.802	NA	NA	4.54906	0.804505	4.4392	0.728025
CKD	genus.LachnospiraceaeND3007group.id.11317	-0.0793338	0.136606	0.665046	NA	NA	NA	NA	3.02072	0.22083	2.25887	0.132851
CKD	genus.LachnospiraceaeNK4A136group.id.11319	-0.00885483	0.00523894	0.114813	0.352304	0.741	NA	NA	10.4486	0.728708	7.59181	0.869139
CKD	genus.LachnospiraceaeUCG001.id.11321	-0.0159324	0.0177021	0.387383	0.553092	0.076	NA	NA	19.6664	0.0736656	18.3175	0.0745005
CKD	genus.LachnospiraceaeUCG004.id.11324	0.00354319	0.0117036	0.76829	0.521786	0.492	NA	NA	10.4771	0.488051	10.3819	0.407648
CKD	genus.LachnospiraceaeUCG008.id.11328	-0.0185652	0.0196522	0.369486	0.94005	0.186	NA	NA	13.5554	0.194255	12.3325	0.195208
CKD	genus.LachnospiraceaeUCG010.id.11330	0.00311927	0.00929637	0.74585	0.0562601	0.51	NA	NA	9.01737	0.435672	8.89223	0.351469
CKD	genus.Lactobacillus.id.1837	0.00344678	0.0109526	0.76104	0.79715	0.376	NA	NA	9.63139	0.381142	9.51362	0.300835
CKD	genus.Lactococcus.id.1851	-0.0112857	0.0158829	0.500341	0.88715	0.306	NA	NA	9.70417	0.286406	9.05132	0.248992
CKD	genus.Marvinbryantia.id.2005	-0.00779408	0.0141068	0.595697	0.0622781	0.675	NA	NA	6.64375	0.674155	6.33848	0.609373
CKD	genus.Methanobrevibacter.id.123	-0.00821634	0.0160856	0.636399	0.177193	0.917	NA	NA	1.5364	0.908831	1.2755	0.865518
CKD	genus.Odoribacter.id.952	-0.0130387	0.0139669	0.393396	0.425641	0.744	NA	NA	3.8367	0.698764	2.96521	0.705349
CKD	genus.Olsenella.id.822	0.0206759	0.0106151	0.0832612	0.636797	0.397	NA	NA	10.3583	0.40964	6.56441	0.682368
CKD	genus.Oscillibacter.id.2063	0.000962709	0.0106009	0.929139	0.014992	0.575	NA	NA	12.0937	0.519977	12.0854	0.438847
CKD	genus.Oscillospira.id.2064	0.00774769	0.0237364	0.757338	0.800191	0.372	NA	NA	6.84571	0.335352	6.70288	0.243691
CKD	genus.Oxalobacter.id.2978	0.01277	0.0171552	0.475632	0.705581	0.721	NA	NA	7.0524	0.720489	6.49829	0.689195
CKD	genus.Parabacteroides.id.954	0.016419	0.0199393	0.456515	0.20759	0.462	NA	NA	4.67081	0.45736	3.99274	0.406989
CKD	genus.Paraprevotella.id.962	0.000729081	0.0106796	0.946797	0.901355	0.526	NA	NA	11.1444	0.516584	11.1397	0.431635
CKD	genus.Parasutterella.id.2892	-0.00287085	0.00736473	0.702989	0.0191049	0.821	NA	NA	9.18435	0.819063	9.03239	0.770493
CKD	genus.Peptococcus.id.2037	-0.00737423	0.013468	0.596017	0.573578	0.778	NA	NA	7.55307	0.752691	7.25327	0.701338
CKD	genus.Phascolarctobacterium.id.2168	0.0259347	0.0153376	0.129316	0.245834	0.513	NA	NA	8.2162	0.512514	5.35697	0.718829
CKD	genus.Prevotella7.id.11182	-0.0098006	0.0243146	0.696301	0.52563	0.192	NA	NA	13.9854	0.173658	13.7374	0.131977
CKD	genus.Prevotella9.id.11183	0.00433506	0.0113323	0.708243	0.725314	0.281	NA	NA	16.5269	0.282265	16.3429	0.231105
CKD	genus.RikenellaceaeRC9gutgroup.id.11191	0.00146637	0.0196417	0.942122	0.406762	0.894	NA	NA	5.27094	0.872359	5.26537	0.810589
CKD	genus.Romboutsia.id.11347	0.00929751	0.0100526	0.374871	0.98127	0.131	NA	NA	17.4035	0.135038	16.1478	0.135732
CKD	genus.Roseburia.id.2012	0.00337164	0.0144314	0.819208	0.366115	0.008	0.617735	rs116270582	26.7841	0.0133158	26.6628	0.0086383
CKD	genus.Ruminiclostridium5.id.11355	-0.000859744	0.0152829	0.956368	0.98691	0.155	NA	NA	14.804	0.139375	14.7987	0.0966146
CKD	genus.Ruminiclostridium6.id.11356	-0.0140053	0.00927626	0.153331	0.796198	0.119	NA	NA	22.4005	0.0977242	19.2639	0.155107
CKD	genus.Ruminiclostridium9.id.11357	-0.0218112	0.0152072	0.194622	0.280751	0.302	NA	NA	9.89792	0.272264	7.64984	0.36448
CKD	genus.RuminococcaceaeNK4A214group.id.11358	-0.00559787	0.0107305	0.612235	0.238813	0.8	NA	NA	7.55561	0.818823	7.28346	0.775686
CKD	genus.RuminococcaceaeUCG002.id.11360	0.00502779	0.00741048	0.505248	0.0104713	0.299	NA	NA	24.9684	0.248537	24.4066	0.225082
CKD	genus.RuminococcaceaeUCG003.id.11361	-0.0291148	0.00952834	0.0121353	0.775224	0.024	0.264965	rs646327	22.2493	0.0225115	11.5063	0.319457
CKD	genus.RuminococcaceaeUCG004.id.11362	0.0126707	0.0249004	0.623092	0.842393	0.037	NA	NA	20.8273	0.0223306	20.2448	0.0164601
CKD	genus.RuminococcaceaeUCG005.id.11363	0.0120374	0.0090287	0.207212	0.141887	0.869	NA	NA	7.73501	0.860425	5.95749	0.91821
CKD	genus.RuminococcaceaeUCG009.id.11366	-0.0128256	0.0132137	0.354621	0.58092	0.729	NA	NA	7.99536	0.713719	7.05323	0.72041
CKD	genus.RuminococcaceaeUCG010.id.11367	0.0114791	0.0137152	0.449703	0.1264	0.84	NA	NA	2.1473	0.828411	1.44679	0.836023
CKD	genus.RuminococcaceaeUCG011.id.11368	-0.0185223	0.0245193	0.478594	0.588062	0.097	NA	NA	13.1846	0.0677356	12.0396	0.0610921
CKD	genus.RuminococcaceaeUCG013.id.11370	0.000401564	0.00916017	0.965897	0.0204793	0.878	NA	NA	5.95126	0.876597	5.94933	0.819502
CKD	genus.RuminococcaceaeUCG014.id.11371	-0.00143472	0.0145919	0.923831	0.882042	0.016	0.440647	rs10495392	21.2498	0.0194174	21.227	0.0116797
CKD	genus.Ruminococcus1.id.11373	0.0195981	0.0103743	0.0955579	0.529477	0.275	NA	NA	10.1302	0.340045	6.56154	0.584591
CKD	genus.Ruminococcus2.id.11374	0.0034285	0.00765323	0.662147	0.613835	0.299	NA	NA	14.859	0.316239	14.6146	0.263194
CKD	genus.Ruminococcusgauvreauiigroup.id.11342	-0.00786587	0.0141248	0.588759	0.91652	0.394	NA	NA	12.8741	0.378257	12.5211	0.325773
CKD	genus.Ruminococcusgnavusgroup.id.14376	0.0078975	0.0166654	0.645758	0.332026	0.243	NA	NA	14.1404	0.225321	13.8298	0.180896
CKD	genus.Sellimonas.id.14369	0.021978	0.0291173	0.474987	0.693481	0.09	NA	NA	13.6936	0.0901083	12.663	0.0807578
CKD	genus.Senegalimassilia.id.11160	-0.0284843	0.0137373	0.106806	0.0971584	0.329	NA	NA	6.18582	0.288555	1.88641	0.756641
CKD	genus.Slackia.id.825	0.0063083	0.021823	0.786893	0.593017	0.769	NA	NA	2.64882	0.753935	2.56526	0.63299
CKD	genus.Streptococcus.id.1853	-0.00420244	0.0110527	0.709923	0.00490353	0.712	NA	NA	10.8307	0.699286	10.6861	0.637097
CKD	genus.Subdoligranulum.id.2070	0.0204371	0.00763321	0.0253139	0.616063	0.252	NA	NA	12.3285	0.263672	5.16007	0.820137
CKD	genus.Sutterella.id.2896	0.0202367	0.0155142	0.221318	0.428963	0.307	NA	NA	13.2635	0.276456	11.3349	0.332031
CKD	genus.Terrisporobacter.id.11348	0.00331872	0.0117988	0.796784	0.598869	0.702	NA	NA	2.29467	0.681741	2.21555	0.528892
CKD	genus.Turicibacter.id.2162	0.0349399	0.01664	0.0738976	0.671838	0.284	NA	NA	10.2939	0.244998	5.88496	0.553245
CKD	genus.Tyzzerella3.id.11335	-0.0499909	0.0202836	0.0314217	0.157622	0.057	NA	NA	20.1301	0.0646642	12.9688	0.295372
CKD	genus.Veillonella.id.2198	-0.0102336	0.0244543	0.690163	0.0130126	0.964	NA	NA	1.9706	0.961449	1.79548	0.937515
CKD	genus.Victivallis.id.2256	0.00309858	0.0221071	0.891997	0.402056	0.684	NA	NA	6.81024	0.656869	6.79059	0.559386
CKD	order.Actinomycetales.id.420	0.00763099	0.0137211	0.616897	0.665311	0.417	NA	NA	3.80892	0.432483	3.45292	0.32692
CKD	order.Bacillales.id.1674	0.00267334	0.0153145	0.866364	0.505269	0.874	NA	NA	3.91167	0.865003	3.8812	0.793354
CKD	order.Bacteroidales.id.913	-0.0130945	0.00656107	0.0673455	0.0533484	0.839	NA	NA	8.76329	0.845908	4.7801	0.97972
CKD	order.Bifidobacteriales.id.432	0.0126351	0.0101266	0.240562	0.816392	0.823	NA	NA	7.01642	0.797753	5.45962	0.85844
CKD	order.Burkholderiales.id.2874	0.0126757	0.0125237	0.337911	0.389843	0.235	NA	NA	13.3231	0.206165	11.9616	0.215484
CKD	order.Clostridiales.id.1863	-0.0123297	0.0161843	0.45976	0.989877	0.084	NA	NA	22.333	0.0720258	21.3786	0.0657706
CKD	order.Coriobacteriales.id.810	0.0147762	0.0143117	0.32222	0.701539	0.178	NA	NA	18.0722	0.154797	16.5978	0.165362
CKD	order.Desulfovibrionales.id.3156	-0.0154635	0.00750084	0.0662129	0.00259245	0.64	NA	NA	8.52802	0.665368	4.27796	0.933938
CKD	order.Enterobacteriales.id.3468	0.0102154	0.0349255	0.784457	0.0174309	0.998	NA	NA	0.184186	0.999275	0.0986359	0.998823
CKD	order.Erysipelotrichales.id.2148	0.00152092	0.0129125	0.90836	0.5637	0.638	NA	NA	9.94272	0.620986	9.92885	0.536799
CKD	order.Gastranaerophilales.id.1591	0.0128157	0.0125348	0.340613	0.424817	0.146	NA	NA	12.0606	0.14852	10.4936	0.162285
CKD	order.Lactobacillales.id.1800	-0.0111532	0.00842048	0.20814	0.762535	0.228	NA	NA	17.4244	0.234266	15.3525	0.285864
CKD	order.Methanobacteriales.id.120	-0.0193871	0.0152708	0.239928	0.438996	0.675	NA	NA	6.83643	0.654145	5.22466	0.733316
CKD	order.MollicutesRF9.id.11579	-0.00647441	0.0131844	0.633031	0.517347	0.031	0.901888	rs638542	23.9665	0.0205554	23.4524	0.0152502
CKD	order.NB1n.id.3953	0.000193149	0.000473476	0.691146	0.216909	0.15	NA	NA	17.6635	0.126298	17.4002	0.0965821
CKD	order.Pasteurellales.id.3688	9.73212e-05	0.00750483	0.989867	0.173859	0.83	NA	NA	7.83896	0.853931	7.83879	0.797598
CKD	order.Rhodospirillales.id.2667	-0.00628448	0.0179019	0.731637	0.651777	0.205	NA	NA	16.814	0.207946	16.6431	0.163522
CKD	order.Selenomonadales.id.2165	-0.00642091	0.0103805	0.551542	0.222883	0.644	NA	NA	7.94809	0.633907	7.56548	0.578456
CKD	order.Verrucomicrobiales.id.4030	-0.00552065	0.0111869	0.633482	0.834428	0.895	NA	NA	5.00381	0.890923	4.76027	0.854685
CKD	order.Victivallales.id.2254	-0.00172565	0.0149125	0.911652	0.447788	0.549	NA	NA	6.05521	0.533318	6.04173	0.418532
CKD	phylum.Actinobacteria.id.400	0.00718398	0.0112166	0.532989	0.157619	0.77	NA	NA	9.85223	0.772905	9.44202	0.738801
CKD	phylum.Bacteroidetes.id.905	-0.014581	0.00675317	0.0537849	0.164599	0.775	NA	NA	7.75626	0.803876	3.09438	0.989419
CKD	phylum.Cyanobacteria.id.1500	-0.0151483	0.0167572	0.400838	0.97702	0.24	NA	NA	9.22967	0.236585	8.12327	0.22921
CKD	phylum.Euryarchaeota.id.55	0.000542491	0.0138043	0.969426	0.854071	0.492	NA	NA	10.6155	0.476017	10.6138	0.388385
CKD	phylum.Firmicutes.id.1672	-0.00444093	0.0079854	0.587566	0.209724	0.82	NA	NA	9.55662	0.793829	9.24734	0.754017
CKD	phylum.Lentisphaerae.id.2238	-0.000998497	0.0151402	0.949262	0.276196	0.585	NA	NA	6.44817	0.597162	6.44382	0.488984
CKD	phylum.Proteobacteria.id.2375	0.00563094	0.00980594	0.578494	0.138862	0.703	NA	NA	8.01114	0.712306	7.68139	0.659926
CKD	phylum.Tenericutes.id.3919	0.00801884	0.0195861	0.691808	0.981423	0.004	0.131287	rs3768491, rs72901605	25.7	0.00416534	25.2301	0.00272692
CKD	phylum.Verrucomicrobia.id.3982	0.00146483	0.00837768	0.864688	0.774169	0.695	NA	NA	8.09137	0.705097	8.06079	0.622899
eGFR	class.Actinobacteria.id.419	-0.000169146	0.00037392	0.657941	0.891303	0.143	NA	NA	21.3424	0.126241	21.035	0.100739
eGFR	class.Alphaproteobacteria.id.2379	-0.00032388	0.000996486	0.758323	0.87109	0.08	NA	NA	11.9239	0.0636879	11.6772	0.0394889
eGFR	class.Bacilli.id.1673	0.000435591	0.000287601	0.149386	0.011816	0.502	NA	NA	17.4292	0.425671	15.1353	0.51475
eGFR	class.Bacteroidia.id.912	0.00067742	0.000268362	0.0253982	0.114344	0.087	NA	NA	21.9481	0.079686	14.7288	0.324587
eGFR	class.Betaproteobacteria.id.2867	-4.03487e-05	0.000426893	0.926566	0.111141	0.519	NA	NA	10.372	0.497273	10.3627	0.40927
eGFR	class.Clostridia.id.1859	0.00140029	0.000505321	0.0169277	0.876415	0.193	NA	NA	17.5993	0.173336	9.92035	0.622948
eGFR	class.Coriobacteriia.id.809	0.000336771	0.000873151	0.706472	0.931709	<0.001	0.783949	rs11073596, rs34739816	42.5129	5.39754e-05	41.9924	3.34039e-05
eGFR	class.Deltaproteobacteria.id.3087	0.00057819	0.000447351	0.222682	0.0226767	0.009	NA	NA	28.9297	0.00403572	25.1156	0.00876794
eGFR	class.Erysipelotrichia.id.2147	0.000723051	0.000524511	0.195431	0.648208	0.217	NA	NA	15.2749	0.226745	13.0248	0.291708
eGFR	class.Gammaproteobacteria.id.3303	0.000359165	0.000981424	0.729366	0.163838	0.04	0.166466	rs12404135	14.8129	0.0217632	14.4265	0.0131159
eGFR	class.Lentisphaeria.id.225	3.87246e-05	0.000558421	0.946967	0.074203	0.699	NA	NA	4.7889	0.685707	4.78409	0.571789
eGFR	class.Melainabacteria.id.1589	-0.000120359	0.000525242	0.824502	0.15428	0.067	NA	NA	16.7435	0.0528883	16.6343	0.0341508
eGFR	class.Methanobacteria.id.119	0.000879361	0.000762465	0.282074	0.986498	0.111	NA	NA	14.2553	0.113527	12.2231	0.141525
eGFR	class.Mollicutes.id.3920	-0.000675263	0.00134974	0.628875	0.979627	<0.001	0.0762268	rs10108398, rs3768491, rs72901605	82.0958	1.9472e-13	79.8745	1.71163e-13
eGFR	class.Negativicutes.id.216	0.000154494	0.000548467	0.784556	0.27518	0.067	NA	NA	17.859	0.0573888	17.703	0.0387805
eGFR	class.Verrucomicrobiae.id.4029	0.000797711	0.00060276	0.222262	0.346941	0.044	0.119572	rs11729256	18.2451	0.0324346	14.968	0.0597697
eGFR	family.Acidaminococcaceae.id.2166	-0.000871384	0.000653745	0.240068	0.549115	0.095	NA	NA	11.1607	0.0835352	8.23466	0.143768
eGFR	family.Actinomycetaceae.id.421	-0.000124259	0.000696228	0.869722	0.104118	0.197	NA	NA	6.89288	0.141658	6.82046	0.0778458
eGFR	family.Alcaligenaceae.id.2875	-4.11318e-05	0.000538244	0.940593	0.360415	0.523	NA	NA	10.4171	0.493306	10.411	0.405204
eGFR	family.Bacteroidaceae.id.917	0.00103849	0.000856078	0.264444	0.282804	0.142	NA	NA	12.5099	0.129863	10.3369	0.170274
eGFR	family.BacteroidalesS24.7group.id.11173	0.00108929	0.000604091	0.114349	0.519563	0.146	NA	NA	11.9135	0.155105	8.13486	0.320852
eGFR	family.Bifidobacteriaceae.id.433	1.99772e-05	0.000409908	0.962194	0.556194	0.4	NA	NA	11.0086	0.356851	11.0057	0.275321
eGFR	family.Christensenellaceae.id.1866	-0.000473305	0.000288307	0.135076	0.334521	0.063	NA	NA	17.5558	0.0629351	13.5101	0.140848
eGFR	family.Clostridiaceae1.id.1869	0.000341717	0.000514779	0.525475	0.52717	0.108	NA	NA	14.7163	0.0990296	13.948	0.0831304
eGFR	family.ClostridialesvadinBB60group.id.11286	-0.000348323	0.000466211	0.46828	0.356832	0.001	0.00535655	rs17121075	35.1099	0.00141598	33.6643	0.00135317
eGFR	family.Coriobacteriaceae.id.811	0.000336771	0.000873151	0.706472	0.931709	<0.001	NA	rs11073596, rs34739816	42.5129	5.39754e-05	41.9924	3.34039e-05
eGFR	family.Defluviitaleaceae.id.1924	0.000801026	0.000462508	0.117332	0.833991	0.743	NA	NA	6.82314	0.742029	3.82361	0.922634
eGFR	family.Desulfovibrionaceae.id.3169	0.000525819	0.000455884	0.282038	0.0495206	0.044	NA	NA	20.2875	0.0162189	17.3948	0.0262506
eGFR	family.Enterobacteriaceae.id.3469	0.000478688	0.00154489	0.772144	0.219869	0.274	NA	NA	7.16426	0.208708	6.99633	0.136082
eGFR	family.Erysipelotrichaceae.id.2149	0.000723051	0.000524511	0.195431	0.648208	0.227	NA	NA	15.2749	0.226745	13.0248	0.291708
eGFR	family.FamilyXI.id.1936	-0.000216756	0.000793814	0.793965	0.22852	0.816	NA	NA	3.96516	0.783782	3.8906	0.691479
eGFR	family.FamilyXIII.id.1957	7.8894e-05	0.000632206	0.903767	0.84167	0.14	NA	NA	14.07	0.119856	14.0427	0.0806596
eGFR	family.Lachnospiraceae.id.1987	-7.63185e-05	0.000331948	0.821267	0.115836	0.028	0.186521	rs2159863	28.3344	0.0288306	28.2349	0.0201441
eGFR	family.Lactobacillaceae.id.1836	0.000675799	0.000507656	0.219803	0.856039	0.095	NA	NA	15.891	0.0691939	13.0092	0.111533
eGFR	family.Methanobacteriaceae.id.121	0.000879361	0.000762465	0.282074	0.986498	0.129	NA	NA	14.2553	0.113527	12.2231	0.141525
eGFR	family.Oxalobacteraceae.id.2966	-6.72823e-06	0.000541806	0.990296	0.699151	0.233	NA	NA	15.7992	0.260144	15.799	0.200617
eGFR	family.Pasteurellaceae.id.3689	6.19748e-07	0.000274404	0.998235	0.032091	0.699	NA	NA	9.78448	0.711456	9.78448	0.634862
eGFR	family.Peptococcaceae.id.2024	-0.000486518	0.000460606	0.325936	0.660893	0.115	NA	NA	13.7009	0.0899028	11.8174	0.106726
eGFR	family.Peptostreptococcaceae.id.2042	-0.00012996	0.00046796	0.785957	0.0432757	<0.001	0.270385	rs117020988, rs1467258	41.0861	9.22684e-05	40.8237	5.24399e-05
eGFR	family.Porphyromonadaceae.id.943	7.26263e-05	0.000720327	0.922517	0.0374813	0.159	NA	NA	12.2359	0.140984	12.2182	0.0936087
eGFR	family.Prevotellaceae.id.960	-0.000997166	0.000914817	0.295499	0.158159	<0.001	0.163852	rs3758087	137.833	1.91203e-22	126.291	1.14259e-20
eGFR	family.Rhodospirillaceae.id.2717	-0.000628139	0.000686575	0.379869	0.289319	0.432	NA	NA	12.3603	0.417198	11.4862	0.403472
eGFR	family.Rikenellaceae.id.967	0.000134598	0.000305898	0.665473	0.608244	0.398	NA	NA	18.8588	0.40057	18.6464	0.349203
eGFR	family.Ruminococcaceae.id.2050	-4.24257e-05	0.000349073	0.906262	0.455153	0.652	NA	NA	7.27415	0.608599	7.25938	0.508923
eGFR	family.Streptococcaceae.id.1850	0.0016682	0.000883208	0.0814333	0.266533	<0.001	0.969484	rs72739637, rs957755	53.456	1.59095e-06	41.9451	6.6859e-05
eGFR	family.Veillonellaceae.id.2172	-1.56758e-05	0.000211488	0.941779	0.33516	0.298	NA	NA	20.968	0.28103	20.9612	0.228029
eGFR	family.Verrucomicrobiaceae.id.4036	0.000798487	0.000602618	0.221755	0.347142	0.042	NA	NA	18.2466	0.0324176	14.9628	0.059872
eGFR	family.Victivallaceae.id.2255	0.000155531	0.000575597	0.79384	0.921921	0.526	NA	NA	8.09531	0.524571	8.02209	0.431315
eGFR	genus..Ruminococcustorquesgroup.id.14377	0.000248048	0.000722677	0.741499	0.800875	0.015	0.481671	rs35866622	19.4114	0.0128077	19.0901	0.00790963
eGFR	genus.Actinomyces.id.423	-0.000540376	0.000415873	0.250499	0.0750073	0.401	NA	NA	6.39417	0.380512	4.70579	0.452829
eGFR	genus.Adlercreutzia.id.812	-0.00113657	0.000572004	0.0941076	0.668908	0.423	NA	NA	6.99761	0.429128	3.04948	0.802611
eGFR	genus.Akkermansia.id.4037	0.0008035	0.000601663	0.218471	0.348459	0.042	NA	rs11729256	18.2569	0.0323068	14.9288	0.0605445
eGFR	genus.Alistipes.id.968	0.000115428	0.000603963	0.851629	0.737243	0.1	NA	NA	19.5858	0.10603	19.5264	0.0765926
eGFR	genus.Allisonella.id.2174	0.00105362	0.00102899	0.345361	0.728849	0.205	NA	NA	9.98781	0.189265	8.50213	0.203574
eGFR	genus.Alloprevotella.id.961	-0.00147974	0.00130284	0.319481	0.569417	0.466	NA	NA	4.791	0.441916	3.50099	0.477728
eGFR	genus.Anaerofilum.id.2053	0.000459093	0.000664043	0.506779	0.252017	0.291	NA	NA	12.0013	0.284971	11.3961	0.249535
eGFR	genus.Anaerostipes.id.1991	0.000589596	0.000536057	0.297158	0.323735	0.048	NA	NA	20.1643	0.0431383	17.9882	0.0551634
eGFR	genus.Anaerotruncus.id.2054	-2.40412e-05	0.000517579	0.963785	0.185472	0.01	0.223531	NA	26.8211	0.00819851	26.8159	0.00489874
eGFR	genus.Bacteroides.id.918	0.00103849	0.000856078	0.264444	0.282804	0.117	NA	NA	12.5099	0.129863	10.3369	0.170274
eGFR	genus.Barnesiella.id.944	0.000357475	0.000483686	0.474077	0.498744	0.216	NA	NA	16.7526	0.210863	16.0232	0.190174
eGFR	genus.Bifidobacterium.id.436	0.000629474	0.000457033	0.195797	0.765534	0.002	0.433613	rs56108664, rs75344046	30.6649	0.00221539	26.1545	0.00615484
eGFR	genus.Bilophila.id.3170	-0.000252116	0.00053169	0.644646	0.154143	0.669	NA	NA	9.53387	0.65678	9.30902	0.593391
eGFR	genus.Blautia.id.1992	-0.000255212	0.000381024	0.516795	0.0667958	0.112	NA	NA	19.1131	0.0858354	18.3641	0.0735075
eGFR	genus.Butyricicoccus.id.2055	-0.000339584	0.000322537	0.332951	0.612999	0.255	NA	NA	9.98319	0.189528	8.42642	0.208497
eGFR	genus.Butyricimonas.id.945	-0.000401797	0.000422705	0.362257	0.157903	0.373	NA	NA	13.1039	0.361531	12.1093	0.355483
eGFR	genus.Butyrivibrio.id.1993	-0.000175394	0.00064753	0.791097	0.109484	0.108	NA	NA	19.8244	0.0996756	19.7039	0.0728976
eGFR	genus.CandidatusSoleaferrea.id.11350	-0.00249435	0.00160407	0.163893	0.272333	0.05	NA	NA	15.833	0.0448334	11.7679	0.108454
eGFR	genus.Catenibacterium.id.2153	-0.000915082	0.001592	0.6057	0.294485	0.445	NA	NA	3.70218	0.447809	3.3349	0.342815
eGFR	genus.ChristensenellaceaeR.7group.id.11283	-0.000379575	0.000493619	0.464009	0.550764	0.253	NA	NA	11.4506	0.246081	10.6625	0.221565
eGFR	genus.Clostridiuminnocuumgroup.id.14397	0.000348319	0.000693773	0.631026	0.350444	0.491	NA	NA	7.64314	0.469083	7.37747	0.390663
eGFR	genus.Clostridiumsensustricto1.id.1873	6.01638e-05	0.000576388	0.920925	0.0812586	0.2	NA	NA	9.26033	0.159458	9.24019	0.0998588
eGFR	genus.Collinsella.id.815	-0.000257277	0.000568465	0.666753	0.505908	0.91	NA	NA	2.59052	0.920128	2.38569	0.881035
eGFR	genus.Coprobacter.id.949	0.00019265	0.000461701	0.685304	0.831498	0.459	NA	NA	11.101	0.434837	10.9111	0.364488
eGFR	genus.Coprococcus1.id.11301	4.14894e-05	0.000469054	0.931263	0.518913	0.047	0.092648	rs12794898	21.4137	0.0293299	21.3969	0.0184895
eGFR	genus.Coprococcus2.id.11302	-0.00083978	0.00125114	0.527067	0.795453	0.068	NA	NA	13.9183	0.052654	12.9462	0.0438985
eGFR	genus.Coprococcus3.id.11303	-0.000554172	0.000458982	0.272713	0.150536	0.626	NA	NA	5.50733	0.5983	4.04953	0.669974
eGFR	genus.DefluviitaleaceaeUCG011.id.11287	0.000451432	0.000522951	0.4166	0.915269	0.481	NA	NA	7.57109	0.476447	6.82591	0.447229
eGFR	genus.Desulfovibrio.id.3173	7.11309e-05	0.000516401	0.893847	0.0797787	0.199	NA	NA	12.5892	0.182092	12.5594	0.127934
eGFR	genus.Dialister.id.2183	-0.000567373	0.000496793	0.282897	0.611451	0.578	NA	NA	8.6784	0.562872	7.37407	0.598234
eGFR	genus.Dorea.id.1997	-1.55748e-05	0.000351428	0.965737	0.696862	0.872	NA	NA	4.42734	0.881107	4.42537	0.816852
eGFR	genus.Eggerthella.id.819	-0.0003238	0.000896646	0.727357	0.660546	0.002	0.172637	rs4985746	24.3815	0.0037372	23.9904	0.00230027
eGFR	genus.Eisenbergiella.id.11304	0.00118297	0.00118574	0.34451	0.707494	0.008	0.142967	rs13258851	22.6142	0.0122636	20.3623	0.0158034
eGFR	genus.Enterorhabdus.id.820	-0.0001117	0.000435335	0.807723	0.667787	0.816	NA	NA	3.0712	0.799859	3.00537	0.699158
eGFR	genus.Erysipelatoclostridium.id.11381	0.000253853	0.000364319	0.498206	0.329854	0.474	NA	NA	13.6148	0.478786	13.1246	0.438233
eGFR	genus.ErysipelotrichaceaeUCG003.id.11384	-0.000335834	0.00038682	0.401032	0.229682	0.031	NA	NA	24.4888	0.0399623	23.1467	0.0399487
eGFR	genus.Escherichia.Shigella.id.3504	0.000771415	0.000543581	0.193625	0.449423	0.027	0.923071	rs112767262	19.3186	0.0226163	15.4333	0.0512473
eGFR	genus.Eubacteriumbrachygroup.id.11296	4.10013e-05	0.000506568	0.937478	0.460667	0.657	NA	NA	6.84732	0.653012	6.84077	0.553906
eGFR	genus.Eubacteriumcoprostanoligenesgroup.id.11375	-3.1339e-05	0.00041429	0.940948	0.110915	0.897	NA	NA	7.16636	0.893376	7.16063	0.846818
eGFR	genus.Eubacteriumeligensgroup.id.14372	-0.000791729	0.000719476	0.321282	0.571244	0.466	NA	NA	5.37549	0.496631	4.16456	0.525976
eGFR	genus.Eubacteriumfissicatenagroup.id.14373	-0.00061996	0.000834404	0.481669	0.813254	0.215	NA	NA	11.1918	0.191065	10.3737	0.168366
eGFR	genus.Eubacteriumhalliigroup.id.11338	-0.000589408	0.000261677	0.0422178	0.544267	0.053	NA	NA	25.2502	0.032176	18.1622	0.151458
eGFR	genus.Eubacteriumnodatumgroup.id.11297	-0.000739992	0.00057573	0.230771	0.589401	0.241	NA	NA	12.6757	0.242376	10.7098	0.296127
eGFR	genus.Eubacteriumoxidoreducensgroup.id.11339	-0.000221855	0.0011701	0.861724	0.882024	0.039	0.380272	rs440215	12.1356	0.0163709	11.9919	0.00741097
eGFR	genus.Eubacteriumrectalegroup.id.14374	0.00145295	0.000470993	0.0215289	0.304119	0.029	NA	NA	16.1219	0.024026	6.23415	0.397479
eGFR	genus.Eubacteriumruminantiumgroup.id.11340	8.88214e-09	0.00033109	0.999979	0.660998	0.554	NA	NA	15.7264	0.543306	15.7264	0.472213
eGFR	genus.Eubacteriumventriosumgroup.id.11341	3.05081e-05	0.000640859	0.962814	0.291575	0.132	NA	NA	18.657	0.134127	18.6535	0.0972406
eGFR	genus.Eubacteriumxylanophilumgroup.id.14375	0.000850296	0.00105134	0.445261	0.72589	<0.001	0.66668	rs112176119, rs1999224, rs2012708	38.9306	5.06326e-06	35.6036	8.61049e-06
eGFR	genus.Faecalibacterium.id.2057	-0.000363913	0.000326602	0.297529	0.973848	0.349	NA	NA	9.95992	0.353739	8.62188	0.37519
eGFR	genus.FamilyXIIIAD3011group.id.11293	0.00142246	0.000867131	0.129172	0.982417	0.008	NA	NA	27.1898	0.00725523	21.8456	0.0255969
eGFR	genus.FamilyXIIIUCG001.id.11294	-6.35052e-05	0.000564769	0.914139	0.642557	0.147	NA	NA	11.0524	0.13635	11.0291	0.0874799
eGFR	genus.Flavonifractor.id.2059	0.00138327	0.00120912	0.335622	0.990124	0.063	NA	NA	10.6662	0.030583	7.42633	0.059482
eGFR	genus.Fusicatenibacter.id.11305	-0.000781429	0.000554632	0.177998	0.298664	0.001	0.077238	rs9905659	36.8764	0.00349735	32.8063	0.00783936
eGFR	genus.Gordonibacter.id.821	-0.00108015	0.000521567	0.0651768	0.246728	0.697	NA	NA	7.99752	0.713526	3.70857	0.959538
eGFR	genus.Haemophilus.id.3698	-0.000758157	0.000469868	0.150659	0.728272	0.028	NA	NA	18.6239	0.0170058	13.5749	0.0592799
eGFR	genus.Holdemanella.id.11393	2.01468e-05	0.000426799	0.963381	0.994646	0.891	NA	NA	5.18053	0.878796	5.1783	0.818496
eGFR	genus.Holdemania.id.2157	8.47072e-05	0.000318799	0.794632	0.0703371	0.858	NA	NA	8.21553	0.877798	8.14493	0.834032
eGFR	genus.Howardella.id.2000	0.00132061	0.000915792	0.187269	0.405832	<0.001	0.0613888	rs1484873	29.228	0.000593076	23.198	0.00311915
eGFR	genus.Hungatella.id.11306	-0.000844995	0.00100329	0.461506	0.144526	0.709	NA	NA	2.17823	0.703017	1.46889	0.689469
eGFR	genus.Intestinibacter.id.11345	-7.635e-06	0.00035405	0.983123	0.146149	0.544	NA	NA	13.277	0.504838	13.2765	0.426686
eGFR	genus.Intestinimonas.id.2062	-0.000177234	0.000264431	0.512888	0.200682	0.671	NA	NA	13.26	0.653662	12.8108	0.616913
eGFR	genus.Lachnoclostridium.id.11308	0.000445558	0.00074203	0.560369	0.738142	<0.001	0.674104	rs6112314, rs72829893	39.421	8.96775e-05	38.1699	7.32353e-05
eGFR	genus.Lachnospira.id.2004	0.00368363	0.00393803	0.402539	0.22884	<0.001	0.208557	rs13157098, rs2520509, rs56791201	124.39	3.68602e-25	102.064	3.57586e-21
eGFR	genus.LachnospiraceaeFCS020group.id.11314	-3.4325e-05	0.000269408	0.901142	0.0980081	0.512	NA	NA	10.6854	0.469986	10.668	0.383958
eGFR	genus.LachnospiraceaeNC2004group.id.11316	1.49417e-05	0.000755232	0.984768	0.581938	0.152	NA	NA	12.4802	0.131029	12.4795	0.0858515
eGFR	genus.LachnospiraceaeND3007group.id.11317	-0.000256442	0.00334561	0.951298	NA	NA	NA	NA	0.614406	0.735501	0.608531	0.435341
eGFR	genus.LachnospiraceaeNK4A136group.id.11319	0.000348301	0.000241773	0.173344	0.54284	0.099	NA	NA	22.092	0.0767432	19.0507	0.12154
eGFR	genus.LachnospiraceaeUCG001.id.11321	0.000565021	0.000501958	0.284281	0.319813	0.419	NA	NA	12.0758	0.439608	10.8088	0.459419
eGFR	genus.LachnospiraceaeUCG004.id.11324	-1.10055e-06	0.000500023	0.998287	0.934845	0.25	NA	NA	13.8957	0.238821	13.8957	0.177804
eGFR	genus.LachnospiraceaeUCG008.id.11328	0.000996059	0.0011237	0.398464	0.396026	0.002	0.813961	rs10793103	30.4268	0.000729199	27.9837	0.000959853
eGFR	genus.LachnospiraceaeUCG010.id.11330	-0.000410611	0.000494383	0.430314	0.0142476	0.046	0.00611705	rs12346653	18.4345	0.030454	16.9712	0.0304107
eGFR	genus.Lactobacillus.id.1837	0.000559917	0.000522362	0.315036	0.819587	0.116	NA	NA	15.0812	0.0887297	13.1873	0.105567
eGFR	genus.Lactococcus.id.1851	0.000124408	0.000588783	0.838675	0.218906	0.364	NA	NA	9.07544	0.335972	9.01792	0.251372
eGFR	genus.Marvinbryantia.id.2005	-0.000935538	0.000635508	0.179206	0.25147	0.091	NA	NA	15.5138	0.0777544	12.2071	0.1422
eGFR	genus.Methanobrevibacter.id.123	0.000612786	0.000810074	0.491483	0.126407	0.182	NA	NA	8.54589	0.128607	7.47635	0.112757
eGFR	genus.Odoribacter.id.952	-0.000261931	0.000520258	0.636029	0.679807	0.508	NA	NA	5.43043	0.489905	5.16841	0.395675
eGFR	genus.Olsenella.id.822	-0.000955577	0.000389832	0.0366811	0.992325	0.236	NA	NA	12.289	0.266177	6.28039	0.71156
eGFR	genus.Oscillibacter.id.2063	-0.000620318	0.000631644	0.345452	0.112573	0.002	NA	NA	31.6475	0.00270863	29.2931	0.00356354
eGFR	genus.Oscillospira.id.2064	0.000108788	0.000869955	0.905356	0.774307	0.338	NA	NA	6.97989	0.322711	6.95813	0.223773
eGFR	genus.Oxalobacter.id.2978	-0.000847504	0.000635593	0.215161	0.456806	0.535	NA	NA	9.13024	0.51979	7.35226	0.600495
eGFR	genus.Parabacteroides.id.954	-0.00126683	0.00156175	0.462781	0.905703	0.003	0.224846	rs7298818	19.8089	0.00135723	17.0107	0.00192369
eGFR	genus.Paraprevotella.id.962	0.000397058	0.000397694	0.339542	0.447768	0.819	NA	NA	7.34711	0.833849	6.3503	0.848999
eGFR	genus.Parasutterella.id.2892	-0.000253989	0.000343289	0.47253	0.274907	0.097	NA	NA	21.5678	0.0879415	20.6963	0.079156
eGFR	genus.Peptococcus.id.2037	0.000591604	0.000631355	0.370817	0.338313	0.103	NA	NA	17.1581	0.103285	15.7732	0.106313
eGFR	genus.Phascolarctobacterium.id.2168	0.000555504	0.000688203	0.442897	0.157072	0.206	NA	NA	12.1817	0.203256	11.2644	0.187166
eGFR	genus.Prevotella7.id.11182	-0.000231737	0.000761399	0.767776	0.481726	0.689	NA	NA	7.42808	0.684508	7.33544	0.602239
eGFR	genus.Prevotella9.id.11183	-0.000810286	0.000753486	0.305225	0.489781	0.002	0.0505381	NA	33.2536	0.000883615	30.0901	0.00153376
eGFR	genus.RikenellaceaeRC9gutgroup.id.11191	0.000386192	0.000969693	0.699719	0.94974	0.132	NA	NA	15.8178	0.104967	15.5439	0.0770391
eGFR	genus.Romboutsia.id.11347	0.00035719	0.000321583	0.290376	0.665034	0.735	NA	NA	8.69699	0.72857	7.46329	0.760421
eGFR	genus.Roseburia.id.2012	0.000230064	0.000526375	0.669821	0.263228	0.031	NA	NA	24.6577	0.0255921	24.2713	0.0186795
eGFR	genus.Ruminiclostridium5.id.11355	-0.000214068	0.00049123	0.673261	0.370142	0.378	NA	NA	10.9718	0.359716	10.7451	0.293585
eGFR	genus.Ruminiclostridium6.id.11356	0.000428167	0.000313478	0.193524	0.301726	0.241	NA	NA	18.8771	0.219356	16.6574	0.274894
eGFR	genus.Ruminiclostridium9.id.11357	0.000333693	0.000589141	0.588808	0.91284	0.457	NA	NA	8.26376	0.408139	7.90162	0.341349
eGFR	genus.RuminococcaceaeNK4A214group.id.11358	-0.000401855	0.000571945	0.496898	0.600085	0.033	NA	NA	22.39	0.033374	21.4284	0.0291952
eGFR	genus.RuminococcaceaeUCG002.id.11360	-9.92716e-05	0.000334406	0.769635	0.563756	0.03	0.311178	rs6542556, rs6793778	35.7367	0.023401	35.58	0.0172242
eGFR	genus.RuminococcaceaeUCG003.id.11361	0.000264177	0.000523557	0.624784	0.9709	0.019	0.252679	rs646327	23.8442	0.0134063	23.2522	0.00985301
eGFR	genus.RuminococcaceaeUCG004.id.11362	0.000567493	0.000829334	0.511035	0.496185	0.175	NA	NA	14.2808	0.160563	13.5746	0.138282
eGFR	genus.RuminococcaceaeUCG005.id.11363	4.95718e-05	0.000352523	0.890503	0.683756	0.599	NA	NA	10.814	0.626397	10.7942	0.546632
eGFR	genus.RuminococcaceaeUCG009.id.11366	0.000574292	0.000711533	0.438373	0.701886	0.037	NA	NA	20.823	0.0352516	19.5495	0.0338135
eGFR	genus.RuminococcaceaeUCG010.id.11367	-0.000189807	0.000490596	0.718538	0.810587	0.963	NA	NA	0.968537	0.965063	0.818851	0.935903
eGFR	genus.RuminococcaceaeUCG011.id.11368	0.000800863	0.00114006	0.508705	0.396961	0.004	0.163086	rs12636310, rs9729514	21.8569	0.00268883	20.1958	0.0025556
eGFR	genus.RuminococcaceaeUCG013.id.11370	-0.000457859	0.000372828	0.247541	0.333002	0.285	NA	NA	13.7491	0.247187	11.9473	0.288599
eGFR	genus.RuminococcaceaeUCG014.id.11371	0.000474328	0.000432767	0.301523	0.54437	0.139	NA	NA	15.0924	0.128729	13.3151	0.148858
eGFR	genus.Ruminococcus1.id.11373	-0.000860717	0.000487418	0.11541	0.517164	0.154	NA	NA	14.6013	0.102488	10.5061	0.231284
eGFR	genus.Ruminococcus2.id.11374	0.00059087	0.00033818	0.106119	0.238146	0.032	NA	NA	24.2238	0.0291324	19.3112	0.0812901
eGFR	genus.Ruminococcusgauvreauiigroup.id.11342	0.000980175	0.000607942	0.137976	0.560971	0.142	NA	NA	16.2953	0.130518	12.9333	0.227424
eGFR	genus.Ruminococcusgnavusgroup.id.14376	1.36376e-05	0.00086147	0.987681	0.954794	0.011	0.921454	rs11864644, rs934940	24.9678	0.00921599	24.9672	0.00540798
eGFR	genus.Sellimonas.id.14369	-0.000290101	0.000783947	0.724055	0.158815	0.657	NA	NA	4.83798	0.679727	4.70105	0.582687
eGFR	genus.Senegalimassilia.id.11160	0.0011297	0.000653228	0.158792	0.293382	0.068	NA	NA	11.7165	0.0388858	6.7039	0.152388
eGFR	genus.Slackia.id.825	0.000288091	0.000905997	0.766407	0.811649	0.985	NA	NA	0.850518	0.9737	0.749405	0.945099
eGFR	genus.Streptococcus.id.1853	0.00116394	0.000807989	0.173362	0.182357	<0.001	0.742775	rs72739637, rs957755	54.8402	9.22272e-07	47.2912	8.62739e-06
eGFR	genus.Subdoligranulum.id.2070	-0.000612532	0.000571525	0.311729	0.216704	0.002	0.06632	rs2114677, rs3761728	36.3561	7.31001e-05	32.2412	0.000180883
eGFR	genus.Sutterella.id.2896	0.000950738	0.000644004	0.170648	0.894787	0.037	0.499754	rs2050185	20.4068	0.0400643	16.7551	0.0799615
eGFR	genus.Terrisporobacter.id.11348	-3.58092e-06	0.000443813	0.994069	0.882448	0.761	NA	NA	2.04978	0.726603	2.04972	0.562152
eGFR	genus.Turicibacter.id.2162	-0.000166878	0.000778275	0.836332	0.810533	0.199	NA	NA	11.5053	0.174678	11.4302	0.120923
eGFR	genus.Tyzzerella3.id.11335	0.000602236	0.000873296	0.504725	0.366578	0.14	NA	NA	17.4662	0.132886	16.7424	0.115731
eGFR	genus.Veillonella.id.2198	0.000786424	0.00124759	0.556145	0.514184	0.547	NA	NA	4.88014	0.559276	4.48279	0.482189
eGFR	genus.Victivallis.id.2256	0.000164241	0.000905605	0.860595	0.334437	0.833	NA	NA	5.20939	0.815686	5.1765	0.738556
eGFR	order.Actinomycetales.id.420	-0.000122848	0.000696632	0.871255	0.104345	0.234	NA	NA	6.89951	0.141295	6.82873	0.0775619
eGFR	order.Bacillales.id.1674	0.000806483	0.000617754	0.232988	0.276246	0.332	NA	NA	9.45468	0.305402	7.60341	0.368859
eGFR	order.Bacteroidales.id.913	0.00067742	0.000268362	0.0253982	0.114344	0.096	NA	NA	21.9481	0.079686	14.7288	0.324587
eGFR	order.Bifidobacteriales.id.432	1.99772e-05	0.000409908	0.962194	0.556194	0.377	NA	NA	11.0086	0.356851	11.0057	0.275321
eGFR	order.Burkholderiales.id.2874	2.72776e-05	0.000478048	0.955744	0.48265	0.277	NA	NA	12.0008	0.285006	11.9964	0.213512
eGFR	order.Clostridiales.id.1863	0.00100568	0.000564493	0.098182	0.656335	0.049	NA	NA	23.4294	0.0536322	18.8316	0.128418
eGFR	order.Coriobacteriales.id.810	0.000336771	0.000873151	0.706472	0.931709	<0.001	0.783949	rs11250875, rs34739816	42.5129	5.39754e-05	41.9924	3.34039e-05
eGFR	order.Desulfovibrionales.id.3156	0.000505494	0.000455026	0.292602	0.0271676	0.006	NA	NA	28.5871	0.00262978	25.4466	0.00456023
eGFR	order.Enterobacteriales.id.3468	0.000478688	0.00154489	0.772144	0.219869	0.277	NA	NA	7.16426	0.208708	6.99633	0.136082
eGFR	order.Erysipelotrichales.id.2148	0.000723051	0.000524511	0.195431	0.648208	0.237	NA	NA	15.2749	0.226745	13.0248	0.291708
eGFR	order.Gastranaerophilales.id.1591	-0.000406036	0.000568477	0.49819	0.344948	0.056	NA	NA	16.6912	0.0334907	15.5573	0.0294831
eGFR	order.Lactobacillales.id.1800	0.000463455	0.000300609	0.147125	0.042325	0.374	NA	NA	15.645	0.335529	13.2267	0.430459
eGFR	order.Methanobacteriales.id.120	0.000879361	0.000762465	0.282074	0.986498	0.122	NA	NA	14.2553	0.113527	12.2231	0.141525
eGFR	order.MollicutesRF9.id.11579	-0.000591399	0.00075025	0.447194	0.338896	<0.001	0.569549	rs638542	55.4638	1.49433e-07	52.4983	2.21437e-07
eGFR	order.NB1n.id.3953	0.000193149	0.000473476	0.691146	0.216909	0.131	NA	NA	17.6635	0.126298	17.4002	0.0965821
eGFR	order.Pasteurellales.id.3688	6.19748e-07	0.000274404	0.998235	0.032091	0.712	NA	NA	9.78448	0.711456	9.78448	0.634862
eGFR	order.Rhodospirillales.id.2667	-1.0934e-05	0.00067684	0.987401	0.518629	0.296	NA	NA	14.1085	0.293834	14.1082	0.227067
eGFR	order.Selenomonadales.id.2165	0.000154494	0.000548467	0.784556	0.27518	0.071	NA	NA	17.859	0.0573888	17.703	0.0387805
eGFR	order.Verrucomicrobiales.id.4030	0.000797711	0.00060276	0.222262	0.346941	0.039	0.119572	rs11729256	18.2451	0.0324346	14.968	0.0597697
eGFR	order.Victivallales.id.2254	3.87246e-05	0.000558421	0.946967	0.074203	0.693	NA	NA	4.7889	0.685707	4.78409	0.571789
eGFR	phylum.Actinobacteria.id.400	-0.000223513	0.000410986	0.595752	0.812877	0.474	NA	NA	13.8812	0.458599	13.5724	0.404631
eGFR	phylum.Bacteroidetes.id.905	0.000718372	0.000279557	0.0260654	0.231247	0.066	NA	NA	20.5398	0.0575397	12.835	0.304247
eGFR	phylum.Cyanobacteria.id.1500	0.000345538	0.000639186	0.608257	0.107145	0.368	NA	NA	8.19768	0.315486	7.81694	0.251823
eGFR	phylum.Euryarchaeota.id.55	-0.000163806	0.000656272	0.807948	0.600265	0.112	NA	NA	17.6003	0.0913296	17.4914	0.0641742
eGFR	phylum.Firmicutes.id.1672	7.91459e-05	0.000304534	0.799018	0.176153	0.584	NA	NA	12.6312	0.555743	12.5637	0.482048
eGFR	phylum.Lentisphaerae.id.2238	1.3115e-05	0.000570746	0.982309	0.116538	0.663	NA	NA	5.73709	0.676655	5.73656	0.570825
eGFR	phylum.Proteobacteria.id.2375	-4.13017e-05	0.000390102	0.917776	0.610184	0.417	NA	NA	11.477	0.404212	11.4641	0.32252
eGFR	phylum.Tenericutes.id.3919	-0.000675263	0.00134974	0.628875	0.979627	<0.001	0.0762268	rs10108398, rs3768491, rs72901605	82.0958	1.9472e-13	79.8745	1.71163e-13
eGFR	phylum.Verrucomicrobia.id.3982	0.000245729	0.000572584	0.676907	0.674779	<0.001	0.276178	rs45598138	31.8409	0.000808855	31.2651	0.000530393
CRP	class.Actinobacteria.id.419	0.0117847	0.00531938	0.0438135	0.0869747	0.202	NA	NA	19.8548	0.177572	14.701	0.398896
CRP	class.Alphaproteobacteria.id.2379	-0.000518155	0.0112891	0.965168	0.127893	0.951	NA	NA	1.81234	0.936123	1.81024	0.874729
CRP	class.Bacilli.id.1673	-0.00190176	0.00785117	0.812117	0.964762	0.029	NA	NA	28.2786	0.0198884	28.1606	0.0135453
CRP	class.Bacteroidia.id.912	0.00118424	0.00496742	0.815592	0.198453	0.622	NA	NA	11.2645	0.588674	11.2076	0.511214
CRP	class.Betaproteobacteria.id.2867	0.0126185	0.00757144	0.126562	0.688078	0.471	NA	NA	11.0239	0.441265	8.24635	0.604788
CRP	class.Clostridia.id.1859	-0.00427513	0.0100095	0.67754	0.686022	0.554	NA	NA	11.083	0.521823	10.9005	0.451634
CRP	class.Coriobacteriia.id.809	-0.00955987	0.0123063	0.453643	0.833381	0.035	NA	NA	22.3228	0.0340576	21.1618	0.0317327
CRP	class.Deltaproteobacteria.id.3087	-0.000545827	0.0080869	0.947399	0.733159	0.028	0.748047	rs17791387	23.8472	0.0213361	23.8374	0.0134365
CRP	class.Erysipelotrichia.id.2147	-0.0043706	0.00834143	0.610699	0.755715	0.642	NA	NA	9.84793	0.629299	9.5734	0.569118
CRP	class.Gammaproteobacteria.id.3303	-0.0136021	0.0143503	0.396872	0.442966	0.068	NA	NA	11.146	0.0485604	9.10169	0.0586074
CRP	class.Lentisphaeria.id.225	-0.0100063	0.00989138	0.350764	0.868263	0.672	NA	NA	4.92552	0.669052	3.90215	0.689916
CRP	class.Melainabacteria.id.1589	0.00562195	0.00675645	0.429497	0.517244	0.565	NA	NA	7.5869	0.576251	6.89454	0.548053
CRP	class.Methanobacteria.id.119	-0.00264433	0.0107009	0.811044	0.689513	0.902	NA	NA	4.31347	0.889597	4.2524	0.833663
CRP	class.Mollicutes.id.3920	0.0157989	0.00920977	0.120401	0.0475463	0.104	NA	NA	16.6481	0.0825231	12.5459	0.184254
CRP	class.Negativicutes.id.216	-0.000324213	0.00664326	0.962142	0.000204522	0.987	NA	NA	2.71282	0.987398	2.71044	0.974679
CRP	class.Verrucomicrobiae.id.4029	0.00102305	0.0106509	0.925583	0.871309	0.018	NA	NA	22.7478	0.0117167	22.7245	0.00684554
CRP	family.Acidaminococcaceae.id.2166	0.000235627	0.0096927	0.981546	0.544889	0.606	NA	NA	4.47415	0.61279	4.47356	0.483429
CRP	family.Actinomycetaceae.id.421	-0.00046912	0.00829553	0.958459	0.332096	0.693	NA	NA	2.30032	0.680711	2.29712	0.513073
CRP	family.Alcaligenaceae.id.2875	0.00425892	0.0110572	0.710148	0.304251	0.873	NA	NA	4.73541	0.856737	4.58705	0.800662
CRP	family.Bacteroidaceae.id.917	0.00343288	0.0135388	0.808301	0.0791821	0.93	NA	NA	2.33186	0.939218	2.26757	0.89352
CRP	family.BacteroidalesS24.7group.id.11173	-0.0137845	0.0115252	0.285306	0.298974	0.662	NA	NA	4.18951	0.651048	2.75903	0.737077
CRP	family.Bifidobacteriaceae.id.433	0.00800994	0.00905409	0.397103	0.795393	0.067	NA	NA	19.4216	0.0539326	18.0119	0.0547631
CRP	family.Christensenellaceae.id.1866	0.00534625	0.00541902	0.352748	0.997409	0.794	NA	NA	5.3024	0.807191	4.32908	0.826279
CRP	family.Clostridiaceae1.id.1869	-0.0087437	0.00653393	0.217618	0.21231	0.761	NA	NA	5.57314	0.781762	3.78237	0.876206
CRP	family.ClostridialesvadinBB60group.id.11286	0.00825226	0.00558776	0.163528	0.245858	0.425	NA	NA	14.436	0.417762	12.2549	0.506862
CRP	family.Coriobacteriaceae.id.811	-0.00955987	0.0123063	0.453643	0.833381	0.041	NA	NA	22.3228	0.0340576	21.1618	0.0317327
CRP	family.Defluviitaleaceae.id.1924	0.00113666	0.00918033	0.904943	0.340738	0.589	NA	NA	6.51485	0.589761	6.49952	0.482777
CRP	family.Desulfovibrionaceae.id.3169	0.000940617	0.0097087	0.925202	0.980374	0.1	0.454784	rs17791387	22.4061	0.00767726	22.3799	0.00425873
CRP	family.Enterobacteriaceae.id.3469	-0.0474697	0.106749	0.700039	0.296603	0.229	NA	NA	5.22628	0.155958	4.75604	0.092734
CRP	family.Erysipelotrichaceae.id.2149	-0.0043706	0.00834143	0.610699	0.755715	0.652	NA	NA	9.84793	0.629299	9.5734	0.569118
CRP	family.FamilyXI.id.1936	0.00139357	0.0143631	0.925867	0.893681	0.883	NA	NA	2.95711	0.888941	2.9477	0.815382
CRP	family.FamilyXIII.id.1957	-0.00387763	0.00874441	0.670828	0.957122	0.609	NA	NA	6.75437	0.563351	6.55774	0.476331
CRP	family.Lachnospiraceae.id.1987	-0.00106463	0.00466097	0.82317	0.350082	0.488	NA	NA	13.2367	0.429702	13.1794	0.35614
CRP	family.Lactobacillaceae.id.1836	-0.0140696	0.00678104	0.0716881	0.777695	0.675	NA	NA	6.49092	0.689956	2.18597	0.974773
CRP	family.Methanobacteriaceae.id.121	-0.00264433	0.0107009	0.811044	0.689513	0.886	NA	NA	4.31347	0.889597	4.2524	0.833663
CRP	family.Oxalobacteraceae.id.2966	-0.0096631	0.00831436	0.267741	0.953248	0.724	NA	NA	9.71654	0.716933	8.36579	0.755932
CRP	family.Pasteurellaceae.id.3689	-3.79332e-05	0.00719288	0.995879	0.935164	0.037	0.559802	rs16970009	23.4001	0.0371177	23.4001	0.0245151
CRP	family.Peptococcaceae.id.2024	0.00316783	0.00802286	0.706608	0.669186	0.165	NA	NA	10.7104	0.151759	10.4391	0.107335
CRP	family.Peptostreptococcaceae.id.2042	-0.00686179	0.00462316	0.16583	0.95435	0.528	NA	NA	11.2158	0.510522	9.01287	0.620704
CRP	family.Porphyromonadaceae.id.943	-0.00713261	0.0144373	0.638842	0.627444	0.081	NA	NA	12.6561	0.0809443	12.1614	0.0584639
CRP	family.Prevotellaceae.id.960	-0.0130473	0.00641357	0.0628456	0.0480479	0.336	NA	NA	15.3494	0.354696	11.2109	0.593156
CRP	family.Rhodospirillaceae.id.2717	0.00245968	0.012045	0.84192	0.618542	0.216	NA	NA	15.3882	0.220891	15.3301	0.167879
CRP	family.Rikenellaceae.id.967	0.003291	0.00631551	0.60902	0.208737	0.174	NA	NA	24.5014	0.139279	24.1161	0.116313
CRP	family.Ruminococcaceae.id.2050	0.00733908	0.00777725	0.372965	0.466952	0.114	NA	NA	14.184	0.115928	12.7633	0.120257
CRP	family.Streptococcaceae.id.1850	-0.00639848	0.0137959	0.653808	0.947982	0.084	NA	NA	16.5603	0.0846771	16.1737	0.0633407
CRP	family.Veillonellaceae.id.2172	0.00101416	0.00421795	0.812322	0.433478	0.089	NA	NA	33.0346	0.0613885	32.9439	0.0468426
CRP	family.Verrucomicrobiaceae.id.4036	0.00102402	0.0106486	0.925497	0.871341	0.011	0.712839	rs4242783	22.7478	0.0117165	22.7245	0.0068456
CRP	family.Victivallaceae.id.2255	-0.0135682	0.0113935	0.264165	0.955695	0.176	NA	NA	14.371	0.15673	12.4148	0.190922
CRP	genus..Ruminococcustorquesgroup.id.14377	-0.00826422	0.0126516	0.537828	0.603247	0.02	0.495548	rs35866622	17.0063	0.0173559	15.8772	0.0144288
CRP	genus.Actinomyces.id.423	-0.0108763	0.0159032	0.543126	0.86296	0.079	NA	NA	9.72358	0.0453504	8.41207	0.0382206
CRP	genus.Adlercreutzia.id.812	0.0092796	0.0103665	0.405181	0.532441	0.47	NA	NA	6.57579	0.474341	5.77449	0.448921
CRP	genus.Akkermansia.id.4037	0.00104721	0.0106463	0.923799	0.87193	0.018	0.828747	rs4242783	22.7484	0.0117142	22.724	0.00684684
CRP	genus.Alistipes.id.968	0.00956036	0.0113485	0.419236	0.929004	0.126	NA	NA	17.1468	0.103607	16.0105	0.0993307
CRP	genus.Allisonella.id.2174	0.0147106	0.0164473	0.421656	0.136966	0.922	NA	NA	1.6537	0.89468	0.853732	0.931103
CRP	genus.Alloprevotella.id.961	0.00257695	0.0258287	0.925327	0.210149	0.96	NA	NA	1.01815	0.961088	1.0082	0.90855
CRP	genus.Anaerofilum.id.2053	-0.0112941	0.0122412	0.39179	0.530931	0.404	NA	NA	7.20999	0.407348	6.31417	0.388932
CRP	genus.Anaerostipes.id.1991	0.00432942	0.0071935	0.562125	0.280854	0.442	NA	NA	10.2575	0.418201	9.86062	0.361886
CRP	genus.Anaerotruncus.id.2054	0.00942158	0.00639308	0.171327	0.482071	0.647	NA	NA	8.98234	0.623522	6.81051	0.743205
CRP	genus.Bacteroides.id.918	0.00343288	0.0135388	0.808301	0.0791821	0.948	NA	NA	2.33186	0.939218	2.26757	0.89352
CRP	genus.Barnesiella.id.944	-0.0061147	0.0115925	0.60937	0.902279	0.007	0.662915	rs35177866, rs60316894	26.9236	0.00471884	26.1948	0.0034868
CRP	genus.Bifidobacterium.id.436	0.000114431	0.008876	0.989995	0.641255	0.033	0.238464	rs73797465	21.9695	0.0152606	21.9691	0.00897737
CRP	genus.Bilophila.id.3170	0.00945095	0.00951538	0.344024	0.829758	0.726	NA	NA	7.73785	0.736576	6.75135	0.748692
CRP	genus.Blautia.id.1992	-0.00303004	0.00541251	0.586821	0.678134	0.346	NA	NA	13.4337	0.338319	13.0616	0.289318
CRP	genus.Butyricicoccus.id.2055	-0.00958744	0.00597457	0.169464	0.444528	0.53	NA	NA	4.63395	0.591542	2.05886	0.840942
CRP	genus.Butyricimonas.id.945	0.0104875	0.00912481	0.274795	0.410407	0.091	NA	NA	19.3295	0.0808801	17.2571	0.100496
CRP	genus.Butyrivibrio.id.1993	0.00422752	0.00884066	0.641877	0.518292	0.886	NA	NA	6.50788	0.888351	6.27921	0.8541
CRP	genus.CandidatusSoleaferrea.id.11350	-0.00780075	0.0274623	0.783583	0.206725	0.165	NA	NA	13.2622	0.151095	13.1298	0.107461
CRP	genus.Catenibacterium.id.2153	-0.020089	0.0259202	0.494803	0.777365	0.799	NA	NA	1.86289	0.760958	1.26222	0.738124
CRP	genus.ChristensenellaceaeR.7group.id.11283	-0.0121829	0.0117754	0.34074	0.992296	0.164	NA	NA	10.585	0.157773	8.98252	0.174564
CRP	genus.Clostridiuminnocuumgroup.id.14397	0.00849435	0.0161306	0.617363	0.722213	0.164	NA	NA	10.7823	0.148402	10.306	0.112344
CRP	genus.Clostridiumsensustricto1.id.1873	-0.00587083	0.00770539	0.480488	0.628099	0.851	NA	NA	2.51326	0.866981	1.93275	0.85837
CRP	genus.Collinsella.id.815	-0.000283639	0.0125983	0.982909	0.913685	0.3	NA	NA	7.20418	0.302377	7.20345	0.205944
CRP	genus.Coprobacter.id.949	-0.0132368	0.00819049	0.137141	0.514665	0.246	NA	NA	13.6203	0.254723	10.7996	0.373345
CRP	genus.Coprococcus1.id.11301	-0.00202082	0.00498146	0.693531	0.454391	0.793	NA	NA	7.116	0.789614	6.95143	0.730022
CRP	genus.Coprococcus2.id.11302	-0.0071076	0.0157504	0.667651	0.0675429	0.878	NA	NA	3.07463	0.878014	2.87099	0.824856
CRP	genus.Coprococcus3.id.11303	0.0143468	0.0149311	0.38075	0.346251	0.012	0.176127	rs11077359, rs178271	18.6447	0.00480776	15.7385	0.00763164
CRP	genus.DefluviitaleaceaeUCG011.id.11287	0.00510263	0.0101048	0.631587	0.116395	0.701	NA	NA	4.68096	0.698832	4.42596	0.619235
CRP	genus.Desulfovibrio.id.3173	0.00308146	0.0101136	0.768381	0.451236	0.081	NA	NA	16.3554	0.0598204	16.1678	0.0400403
CRP	genus.Dialister.id.2183	-0.00422432	0.00831834	0.623782	0.206696	0.969	NA	NA	3.45289	0.968674	3.195	0.956059
CRP	genus.Dorea.id.1997	-0.00476461	0.00709343	0.52332	0.183471	0.642	NA	NA	6.2333	0.621117	5.78213	0.565407
CRP	genus.Eggerthella.id.819	0.0168159	0.00995615	0.135072	0.199137	0.603	NA	NA	6.46533	0.595256	3.61264	0.823155
CRP	genus.Eisenbergiella.id.11304	-0.0210435	0.0161685	0.229309	0.0406198	0.529	NA	NA	8.35238	0.499062	6.65843	0.573893
CRP	genus.Enterorhabdus.id.820	0.00760068	0.0106818	0.50855	0.386692	0.158	NA	NA	10.0759	0.121494	9.14937	0.103253
CRP	genus.Erysipelatoclostridium.id.11381	0.0130122	0.00666588	0.0728101	0.673179	0.586	NA	NA	11.9532	0.610062	8.14267	0.834183
CRP	genus.ErysipelotrichaceaeUCG003.id.11384	0.00559121	0.00547707	0.325952	0.361922	0.805	NA	NA	9.24788	0.814851	8.20576	0.829942
CRP	genus.Escherichia.Shigella.id.3504	0.0140161	0.00732809	0.0921537	0.29854	0.107	NA	NA	14.3506	0.11039	9.8475	0.275893
CRP	genus.Eubacteriumbrachygroup.id.11296	-0.0101896	0.0107171	0.373381	0.335425	0.171	NA	NA	12.2098	0.142084	10.8134	0.146968
CRP	genus.Eubacteriumcoprostanoligenesgroup.id.11375	-0.0077624	0.00751717	0.322144	0.0222041	0.678	NA	NA	10.057	0.689267	8.99069	0.703726
CRP	genus.Eubacteriumeligensgroup.id.14372	0.00475204	0.015325	0.769005	0.133801	0.244	NA	NA	8.17199	0.225772	8.0178	0.155257
CRP	genus.Eubacteriumfissicatenagroup.id.14373	0.0154978	0.0124176	0.252138	0.833584	0.685	NA	NA	5.89452	0.659046	4.33688	0.74026
CRP	genus.Eubacteriumhalliigroup.id.11338	-0.00162824	0.00498497	0.749575	0.110165	0.403	NA	NA	13.9853	0.374879	13.8621	0.309602
CRP	genus.Eubacteriumnodatumgroup.id.11297	0.0135903	0.00978208	0.202185	0.874158	0.483	NA	NA	8.66835	0.468434	6.73817	0.565127
CRP	genus.Eubacteriumoxidoreducensgroup.id.11339	-0.0105724	0.0216242	0.67326	0.916266	0.076	NA	NA	8.88095	0.0309163	7.93283	0.0189412
CRP	genus.Eubacteriumrectalegroup.id.14374	0.00101044	0.00900101	0.91428	0.221751	0.698	NA	NA	4.8311	0.680566	4.8185	0.567295
CRP	genus.Eubacteriumruminantiumgroup.id.11340	-0.0114751	0.00793046	0.171587	0.622033	0.05	NA	NA	23.7166	0.0495639	20.4267	0.0850685
CRP	genus.Eubacteriumventriosumgroup.id.11341	0.0108904	0.00999473	0.304197	0.256246	0.513	NA	NA	8.98967	0.533085	7.80241	0.554175
CRP	genus.Eubacteriumxylanophilumgroup.id.14375	0.00152188	0.00847734	0.863436	0.0363354	0.995	NA	NA	1.06879	0.993641	1.03656	0.984188
CRP	genus.Faecalibacterium.id.2057	-0.000302443	0.00571995	0.959128	0.59851	0.541	NA	NA	8.13235	0.520865	8.12951	0.420922
CRP	genus.FamilyXIIIAD3011group.id.11293	-0.000923633	0.0112017	0.935912	0.440332	0.986	NA	NA	3.48883	0.982564	3.48203	0.967705
CRP	genus.FamilyXIIIUCG001.id.11294	0.0192249	0.0078728	0.0503388	0.644548	0.14	NA	NA	11.5517	0.116298	5.58865	0.470808
CRP	genus.Flavonifractor.id.2059	0.00431286	0.0124077	0.751102	0.632783	0.762	NA	NA	1.90695	0.752868	1.78613	0.617958
CRP	genus.Fusicatenibacter.id.11305	-0.00224928	0.00717104	0.75783	0.319808	0.94	NA	NA	8.85132	0.944811	8.75294	0.923238
CRP	genus.Gordonibacter.id.821	0.000815131	0.0147454	0.957123	0.350497	0.05	NA	NA	19.2522	0.0371741	19.2457	0.0231833
CRP	genus.Haemophilus.id.3698	0.00310448	0.0076345	0.696419	0.313195	0.2	NA	NA	10.7968	0.213481	10.5476	0.159604
CRP	genus.Holdemanella.id.11393	-0.00208435	0.00668188	0.763061	0.430786	0.571	NA	NA	8.27217	0.506968	8.17276	0.416779
CRP	genus.Holdemania.id.2157	0.0022866	0.00585502	0.702983	0.0476968	0.675	NA	NA	10.5498	0.648475	10.3973	0.581151
CRP	genus.Howardella.id.2000	-0.0198471	0.0129018	0.167859	0.629268	0.13	NA	NA	12.5284	0.12914	9.36308	0.227628
CRP	genus.Hungatella.id.11306	-0.0295409	0.0385621	0.523704	0.891008	0.834	NA	NA	0.910293	0.822943	0.323445	0.850677
CRP	genus.Intestinibacter.id.11345	-0.00486961	0.00896389	0.597796	0.465059	0.059	NA	NA	20.4218	0.0595157	19.8882	0.0468972
CRP	genus.Intestinimonas.id.2062	0.00616186	0.00539035	0.272158	0.532912	0.267	NA	NA	18.4066	0.241893	16.8352	0.265065
CRP	genus.Lachnoclostridium.id.11308	0.00281744	0.00742734	0.711661	0.0538479	0.591	NA	NA	11.0116	0.527922	10.8677	0.454409
CRP	genus.Lachnospira.id.2004	-0.0262648	0.0148531	0.15174	0.25661	0.315	NA	NA	6.33889	0.274626	3.21199	0.522997
CRP	genus.LachnospiraceaeFCS020group.id.11314	0.00165803	0.00496413	0.745276	0.285388	0.529	NA	NA	9.52371	0.573669	9.41215	0.493486
CRP	genus.LachnospiraceaeNC2004group.id.11316	-0.00742433	0.0163394	0.665528	0.538691	0.067	NA	NA	14.5484	0.0422438	14.0645	0.0289244
CRP	genus.LachnospiraceaeND3007group.id.11317	-0.0438206	0.061803	0.607355	NA	NA	NA	NA	1.55797	0.458873	1.03676	0.308577
CRP	genus.LachnospiraceaeNK4A136group.id.11319	-0.00186951	0.00409751	0.655735	0.396957	0.388	NA	NA	15.1783	0.366079	14.939	0.311174
CRP	genus.LachnospiraceaeUCG001.id.11321	-0.00501772	0.0111945	0.663543	0.442226	0.211	NA	NA	14.4638	0.208383	14.1789	0.164986
CRP	genus.LachnospiraceaeUCG004.id.11324	0.0117766	0.0130649	0.388576	0.0920106	0.002	0.122683	rs6656451	34.1333	0.000343975	31.5684	0.000472416
CRP	genus.LachnospiraceaeUCG008.id.11328	-0.00802908	0.011074	0.486848	0.883	0.462	NA	NA	9.8345	0.455131	9.29178	0.410788
CRP	genus.LachnospiraceaeUCG010.id.11330	0.00495335	0.00686969	0.494254	0.833946	0.677	NA	NA	5.91423	0.656839	5.39432	0.611959
CRP	genus.Lactobacillus.id.1837	-0.0120644	0.00682208	0.114961	0.655764	0.723	NA	NA	6.24955	0.714706	3.12222	0.926455
CRP	genus.Lactococcus.id.1851	-0.00303409	0.012047	0.809558	0.00411994	0.998	NA	NA	0.759489	0.997836	0.696058	0.994576
CRP	genus.Marvinbryantia.id.2005	0.0188147	0.0130717	0.200109	0.601384	0.213	NA	NA	9.54721	0.215717	7.09678	0.31199
CRP	genus.Methanobrevibacter.id.123	0.00816124	0.016442	0.645675	0.891207	0.143	NA	NA	8.89836	0.113188	8.38207	0.0785436
CRP	genus.Odoribacter.id.952	-0.0132365	0.00917698	0.208781	0.584374	0.721	NA	NA	3.9507	0.683349	1.87029	0.866786
CRP	genus.Olsenella.id.822	0.00452029	0.0087176	0.618126	0.396624	0.351	NA	NA	10.2951	0.327127	9.96035	0.26782
CRP	genus.Oscillibacter.id.2063	0.0012426	0.00825568	0.883351	0.506477	0.387	NA	NA	11.8868	0.372209	11.86	0.294537
CRP	genus.Oscillospira.id.2064	-0.0256342	0.0160091	0.184584	0.328942	0.542	NA	NA	3.99866	0.549608	1.43476	0.838131
CRP	genus.Oxalobacter.id.2978	-0.00943436	0.0116145	0.440123	0.262572	0.801	NA	NA	5.34213	0.803522	4.68231	0.790929
CRP	genus.Parabacteroides.id.954	0.0215306	0.0132583	0.179712	0.154101	0.502	NA	NA	4.02938	0.545194	1.39221	0.845548
CRP	genus.Paraprevotella.id.962	-0.022821	0.0089866	0.0317398	0.539303	0.019	0.485498	NA	20.6841	0.0234071	12.05	0.210507
CRP	genus.Parasutterella.id.2892	0.00329592	0.00623404	0.607518	0.538133	0.18	NA	NA	16.431	0.172285	16.0238	0.14025
CRP	genus.Peptococcus.id.2037	0.0220879	0.0172886	0.230253	0.444771	0.001	0.404608	NA	41.1737	2.24969e-05	35.3961	0.000106844
CRP	genus.Phascolarctobacterium.id.2168	0.00398846	0.0144098	0.788959	0.317169	0.084	NA	NA	15.3689	0.0812892	15.2231	0.05495
CRP	genus.Prevotella7.id.11182	0.00448151	0.0234329	0.853096	0.991383	0.005	0.524722	rs2240542	23.0452	0.00609558	22.9403	0.00344172
CRP	genus.Prevotella9.id.11183	-0.000481255	0.00660278	0.943205	0.223394	0.997	NA	NA	2.44082	0.998368	2.43551	0.996286
CRP	genus.RikenellaceaeRC9gutgroup.id.11191	-0.0156775	0.0132221	0.26976	0.0490208	0.759	NA	NA	6.10664	0.7292	4.70075	0.789029
CRP	genus.Romboutsia.id.11347	-0.00412914	0.00623958	0.521744	0.156533	0.333	NA	NA	13.8454	0.310691	13.3153	0.27322
CRP	genus.Roseburia.id.2012	0.0013671	0.00830445	0.871982	0.662254	0.057	NA	NA	22.6653	0.0458731	22.6142	0.0311857
CRP	genus.Ruminiclostridium5.id.11355	-0.0128917	0.00990133	0.225246	0.671738	0.293	NA	NA	12.5452	0.25022	10.5568	0.307316
CRP	genus.Ruminiclostridium6.id.11356	0.00757291	0.00636973	0.257478	0.225493	0.095	NA	NA	19.8718	0.098452	17.7778	0.122605
CRP	genus.Ruminiclostridium9.id.11357	0.000755654	0.0116798	0.950517	0.560747	0.676	NA	NA	4.7908	0.685476	4.78661	0.571459
CRP	genus.RuminococcaceaeNK4A214group.id.11358	0.00279424	0.00731645	0.710517	0.604906	0.687	NA	NA	8.75589	0.644414	8.61003	0.569469
CRP	genus.RuminococcaceaeUCG002.id.11360	-0.00204775	0.0049415	0.682993	0.656677	0.248	NA	NA	25.5697	0.223334	25.352	0.188295
CRP	genus.RuminococcaceaeUCG003.id.11361	1.34493e-05	0.0088351	0.998819	0.232011	0.157	NA	NA	14.5658	0.148714	14.5657	0.103576
CRP	genus.RuminococcaceaeUCG004.id.11362	0.00403955	0.0130752	0.766353	0.240752	0.439	NA	NA	8.69927	0.368297	8.58225	0.284056
CRP	genus.RuminococcaceaeUCG005.id.11363	0.00779529	0.00782886	0.340789	0.687242	0.118	NA	NA	17.8821	0.119318	16.4036	0.126797
CRP	genus.RuminococcaceaeUCG009.id.11366	0.0101263	0.0164676	0.552338	0.390319	<0.001	0.00478151	rs113006825, rs138460696	35.4086	0.000212127	34.1185	0.000176354
CRP	genus.RuminococcaceaeUCG010.id.11367	0.00102164	0.0101296	0.926027	0.914594	0.508	NA	NA	3.58362	0.465279	3.57151	0.311606
CRP	genus.RuminococcaceaeUCG011.id.11368	0.00836933	0.0122173	0.518893	0.577026	0.918	NA	NA	2.57509	0.921337	2.10581	0.909714
CRP	genus.RuminococcaceaeUCG013.id.11370	-0.00940466	0.00616817	0.16167	0.329895	0.275	NA	NA	11.6383	0.30999	9.24923	0.414594
CRP	genus.RuminococcaceaeUCG014.id.11371	-0.00461333	0.0063924	0.48881	0.0977249	0.886	NA	NA	5.58754	0.848645	5.0667	0.828455
CRP	genus.Ruminococcus1.id.11373	-0.00474475	0.00676082	0.502706	0.397955	0.914	NA	NA	3.87274	0.919587	3.38022	0.908285
CRP	genus.Ruminococcus2.id.11374	0.00336654	0.00569372	0.566289	0.69625	0.827	NA	NA	7.88341	0.794174	7.53381	0.754355
CRP	genus.Ruminococcusgauvreauiigroup.id.11342	0.00268705	0.0087882	0.76606	0.693192	0.963	NA	NA	4.45645	0.954617	4.36296	0.929491
CRP	genus.Ruminococcusgnavusgroup.id.14376	-0.00642572	0.0108741	0.567691	0.449531	0.266	NA	NA	13.4619	0.264209	13.0077	0.223241
CRP	genus.Sellimonas.id.14369	0.0130834	0.0158368	0.435975	0.57808	0.206	NA	NA	11.3205	0.184192	10.3148	0.171425
CRP	genus.Senegalimassilia.id.11160	0.00596182	0.00965236	0.580521	0.51812	0.927	NA	NA	0.92142	0.921468	0.539924	0.910037
CRP	genus.Slackia.id.825	-0.00318983	0.0170694	0.860855	0.228621	0.599	NA	NA	3.67806	0.596632	3.64314	0.45645
CRP	genus.Streptococcus.id.1853	-0.0113768	0.0104324	0.298792	0.991395	0.51	NA	NA	21.4041	0.0447677	19.3158	0.0556558
CRP	genus.Subdoligranulum.id.2070	-0.0194038	0.00878114	0.0544706	0.252323	0.003	0.534482	rs2114677	30.938	0.000600713	20.0566	0.0175664
CRP	genus.Sutterella.id.2896	-0.00494871	0.0083592	0.566989	0.405514	0.511	NA	NA	10.1648	0.515623	9.81437	0.456927
CRP	genus.Terrisporobacter.id.11348	-0.00989866	0.00863042	0.334583	0.808087	0.42	NA	NA	3.91115	0.418164	2.59565	0.458253
CRP	genus.Turicibacter.id.2162	-0.0102643	0.0146566	0.509956	0.171513	0.458	NA	NA	7.14992	0.413439	6.60964	0.35846
CRP	genus.Tyzzerella3.id.11335	-0.0160936	0.0150044	0.308654	0.818336	0.225	NA	NA	14.5659	0.203247	13.063	0.22017
CRP	genus.Veillonella.id.2198	-0.023448	0.013185	0.135476	0.366927	0.144	NA	NA	9.98537	0.125269	6.1165	0.295048
CRP	genus.Victivallis.id.2256	-0.0292048	0.0213118	0.212902	0.960521	0.041	NA	NA	16.6513	0.0339525	13.1291	0.0690245
CRP	order.Actinomycetales.id.420	-0.000471617	0.00829467	0.958233	0.331996	0.722	NA	NA	2.30007	0.680757	2.29683	0.513128
CRP	order.Bacillales.id.1674	0.0159089	0.011187	0.197994	0.410765	0.833	NA	NA	4.38254	0.821066	2.36023	0.937249
CRP	order.Bacteroidales.id.913	0.00118424	0.00496742	0.815592	0.198453	0.636	NA	NA	11.2645	0.588674	11.2076	0.511214
CRP	order.Bifidobacteriales.id.432	0.00800994	0.00905409	0.397103	0.795393	0.057	NA	NA	19.4216	0.0539326	18.0119	0.0547631
CRP	order.Burkholderiales.id.2874	0.0113193	0.00755932	0.168515	0.588844	0.385	NA	NA	11.0836	0.351038	8.84146	0.452036
CRP	order.Clostridiales.id.1863	-0.00409062	0.00941942	0.671795	0.733754	0.656	NA	NA	10.7725	0.62987	10.5839	0.564874
CRP	order.Coriobacteriales.id.810	-0.00955987	0.0123063	0.453643	0.833381	0.037	NA	NA	22.3228	0.0340576	21.1618	0.0317327
CRP	order.Desulfovibrionales.id.3156	0.00251739	0.00815996	0.764029	0.859122	0.02	0.304805	rs17791387	23.5156	0.0149375	23.2939	0.00971227
CRP	order.Enterobacteriales.id.3468	-0.0474697	0.106749	0.700039	0.296603	0.244	NA	NA	5.22628	0.155958	4.75604	0.092734
CRP	order.Erysipelotrichales.id.2148	-0.0043706	0.00834143	0.610699	0.755715	0.64	NA	NA	9.84793	0.629299	9.5734	0.569118
CRP	order.Gastranaerophilales.id.1591	0.00630149	0.00714844	0.407284	0.550936	0.651	NA	NA	6.15311	0.630086	5.37603	0.614176
CRP	order.Lactobacillales.id.1800	-0.00167657	0.00779434	0.833625	0.947219	0.045	0.401591	rs9581006	21.0699	0.0493659	20.9817	0.0335615
CRP	order.Methanobacteriales.id.120	-0.00264433	0.0107009	0.811044	0.689513	0.893	NA	NA	4.31347	0.889597	4.2524	0.833663
CRP	order.MollicutesRF9.id.11579	0.0090888	0.00790133	0.279671	0.737899	0.063	NA	NA	17.2269	0.0694919	15.0189	0.0904195
CRP	order.NB1n.id.3953	0.0055215	0.00858004	0.533068	0.268816	0.524	NA	NA	12.6101	0.398006	12.1526	0.352285
CRP	order.Pasteurellales.id.3688	-3.79332e-05	0.00719288	0.995879	0.935164	0.042	0.559802	rs16970009	23.4001	0.0371177	23.4001	0.0245151
CRP	order.Rhodospirillales.id.2667	-0.000758065	0.00976071	0.939489	0.523077	0.402	NA	NA	12.6934	0.391713	12.6865	0.314311
CRP	order.Selenomonadales.id.2165	-0.000324213	0.00664326	0.962142	0.000204522	0.986	NA	NA	2.71282	0.987398	2.71044	0.974679
CRP	order.Verrucomicrobiales.id.4030	0.00102305	0.0106509	0.925583	0.871309	0.015	0.829705	NA	22.7478	0.0117167	22.7245	0.00684554
CRP	order.Victivallales.id.2254	-0.0100063	0.00989138	0.350764	0.868263	0.674	NA	NA	4.92552	0.669052	3.90215	0.689916
CRP	phylum.Actinobacteria.id.400	-0.00243006	0.00838906	0.777455	0.160519	0.199	NA	NA	15.3888	0.220861	15.2723	0.170369
CRP	phylum.Bacteroidetes.id.905	-0.0026675	0.00483671	0.59231	0.0343683	0.888	NA	NA	7.10908	0.850321	6.80492	0.814654
CRP	phylum.Cyanobacteria.id.1500	-0.0175386	0.0101795	0.145511	0.306632	0.356	NA	NA	6.92805	0.327553	3.95955	0.555255
CRP	phylum.Euryarchaeota.id.55	0.0146422	0.00997345	0.172809	0.368564	0.267	NA	NA	13.7867	0.245021	11.3421	0.331495
CRP	phylum.Firmicutes.id.1672	0.000749519	0.00683232	0.914321	0.781807	0.063	NA	NA	22.9725	0.0607193	22.9512	0.0422655
CRP	phylum.Lentisphaerae.id.2238	-0.0106189	0.0100717	0.326759	0.815635	0.769	NA	NA	4.93396	0.76461	3.82236	0.799996
CRP	phylum.Proteobacteria.id.2375	-0.00362643	0.00640734	0.583884	0.940434	0.723	NA	NA	7.87578	0.724386	7.55545	0.672171
CRP	phylum.Tenericutes.id.3919	0.0157989	0.00920977	0.120401	0.0475463	0.091	NA	NA	16.6481	0.0825231	12.5459	0.184254
CRP	phylum.Verrucomicrobia.id.3982	-0.00546247	0.00744156	0.479776	0.772814	0.141	NA	NA	16.5606	0.12156	15.7139	0.10812
UACR	class.Actinobacteria.id.419	0.000882965	0.00185303	0.641071	0.0618533	0.685	NA	NA	12.2841	0.657407	12.0571	0.601718
UACR	class.Alphaproteobacteria.id.2379	0.00209058	0.00406885	0.629284	0.634051	0.46	NA	NA	5.66331	0.461942	5.3793	0.371363
UACR	class.Bacilli.id.1673	-0.00299852	0.00256156	0.258905	0.390133	0.003	0.175685	rs2952251, rs57872228	36.5322	0.00389201	33.6503	0.00605371
UACR	class.Bacteroidia.id.912	0.000187604	0.00172139	0.91488	0.308982	0.388	NA	NA	15.2279	0.362753	15.214	0.294182
UACR	class.Betaproteobacteria.id.2867	-0.000413965	0.00259962	0.87665	0.161892	0.622	NA	NA	9.1149	0.611287	9.08954	0.523627
UACR	class.Clostridia.id.1859	0.0012354	0.00477649	0.800294	0.239465	0.049	NA	NA	22.9153	0.0427036	22.7883	0.029578
UACR	class.Coriobacteriia.id.809	0.00384011	0.00491893	0.451464	0.667597	0.003	0.812596	rs11250875	28.1137	0.00532402	26.6378	0.0052104
UACR	class.Deltaproteobacteria.id.3087	-0.000950553	0.00325056	0.775402	0.925787	0.002	0.622193	rs7936267	31.8471	0.00146096	31.6015	0.000883464
UACR	class.Erysipelotrichia.id.2147	-5.0471e-05	0.00385706	0.989794	0.450078	0.087	NA	NA	18.4355	0.103092	18.4352	0.0720155
UACR	class.Gammaproteobacteria.id.3303	0.000442791	0.00405591	0.917312	0.797824	0.35	NA	NA	6.98162	0.32255	6.96502	0.223255
UACR	class.Lentisphaeria.id.225	9.15791e-05	0.00460857	0.98479	0.16495	0.243	NA	NA	10.1192	0.181919	10.1185	0.119749
UACR	class.Melainabacteria.id.1589	0.000257723	0.0025259	0.921242	0.739006	0.333	NA	NA	10.1742	0.336565	10.161	0.253906
UACR	class.Methanobacteria.id.119	-0.00712778	0.00375367	0.09413	0.191153	0.631	NA	NA	7.26622	0.609423	3.66047	0.886385
UACR	class.Mollicutes.id.3920	-0.000446125	0.00266694	0.870848	0.112175	0.618	NA	NA	8.21478	0.607867	8.18679	0.515437
UACR	class.Negativicutes.id.216	-0.00366401	0.00233918	0.151705	0.674069	0.597	NA	NA	8.60698	0.569763	6.15349	0.724464
UACR	class.Verrucomicrobiae.id.4029	-0.00231848	0.0040632	0.583935	0.2115	0.024	0.412175	rs9349825	20.1089	0.0172522	19.3225	0.0132269
UACR	family.Acidaminococcaceae.id.2166	-0.00518048	0.00487921	0.336921	0.485265	0.074	NA	NA	12.4526	0.052601	10.1616	0.0707849
UACR	family.Actinomycetaceae.id.421	0.00471663	0.00293895	0.206866	0.683918	0.491	NA	NA	3.43491	0.487844	0.859314	0.835233
UACR	family.Alcaligenaceae.id.2875	-0.0029882	0.00371967	0.440449	0.169531	0.263	NA	NA	13.7792	0.24545	12.9439	0.226826
UACR	family.Bacteroidaceae.id.917	0.00332731	0.00599018	0.595876	0.80507	0.104	NA	NA	13.2708	0.102867	12.7105	0.0794835
UACR	family.BacteroidalesS24.7group.id.11173	0.001648	0.00372143	0.671242	0.569789	0.777	NA	NA	5.0868	0.74826	4.89069	0.673301
UACR	family.Bifidobacteriaceae.id.433	-0.00485935	0.00252275	0.0861948	0.750963	0.169	NA	NA	14.1529	0.166132	10.0215	0.348749
UACR	family.Christensenellaceae.id.1866	-0.00121918	0.002242	0.599795	0.702986	0.092	NA	NA	16.7162	0.0808842	16.1844	0.0631284
UACR	family.Clostridiaceae1.id.1869	2.00617e-06	0.00270256	0.999426	0.693145	0.354	NA	NA	10.6407	0.30114	10.6407	0.222898
UACR	family.ClostridialesvadinBB60group.id.11286	0.00338339	0.00191886	0.101336	0.914639	0.573	NA	NA	11.8906	0.615085	8.78166	0.789226
UACR	family.Coriobacteriaceae.id.811	0.00384011	0.00491893	0.451464	0.667597	0.002	0.139509	rs11250875, rs34739816, rs8010111	28.1137	0.00532402	26.6378	0.0052104
UACR	family.Defluviitaleaceae.id.1924	0.00324913	0.00458883	0.496839	0.394722	0.007	0.114297	rs2357086	24.139	0.00723984	22.8653	0.00650599
UACR	family.Desulfovibrionaceae.id.3169	-0.000466217	0.00270167	0.867278	0.83203	0.125	NA	NA	14.3089	0.111753	14.2559	0.0753357
UACR	family.Enterobacteriaceae.id.3469	-0.00304235	0.0109421	0.794762	0.718172	0.195	NA	NA	7.72413	0.172109	7.57768	0.108332
UACR	family.Erysipelotrichaceae.id.2149	-5.0471e-05	0.00385706	0.989794	0.450078	0.122	NA	NA	18.4355	0.103092	18.4352	0.0720155
UACR	family.FamilyXI.id.1936	-0.00956102	0.00732921	0.239861	0.594036	0.031	0.316412	rs2155352, rs697771	16.5966	0.0201911	12.9295	0.0441697
UACR	family.FamilyXIII.id.1957	-0.00431119	0.00278701	0.160478	0.298897	0.364	NA	NA	10.2022	0.334362	7.8094	0.452307
UACR	family.Lachnospiraceae.id.1987	0.000505254	0.00149519	0.740108	0.976982	0.821	NA	NA	10.7128	0.826855	10.5986	0.780493
UACR	family.Lactobacillaceae.id.1836	7.27289e-05	0.00238427	0.976413	0.674031	663	NA	NA	6.90303	0.647215	6.9021	0.547232
UACR	family.Methanobacteriaceae.id.121	-0.00712778	0.00375367	0.09413	0.191153	0.612	NA	NA	7.26622	0.609423	3.66047	0.886385
UACR	family.Oxalobacteraceae.id.2966	0.00144863	0.00299857	0.637713	0.234809	0.882	NA	NA	7.52105	0.873344	7.28766	0.838033
UACR	family.Pasteurellaceae.id.3689	-0.0016792	0.00257995	0.5274	0.305214	0.017	0.0685692	rs6972479	25.6668	0.0188386	24.7916	0.0158418
UACR	family.Peptococcaceae.id.2024	0.00282351	0.002127	0.226011	0.416635	0.847	NA	NA	3.79169	0.875412	2.02954	0.958187
UACR	family.Peptostreptococcaceae.id.2042	0.000227112	0.00243261	0.927157	0.560526	0.01	0.618936	rs117020988	29.1976	0.00613615	29.1764	0.0037091
UACR	family.Porphyromonadaceae.id.943	-0.00264274	0.00421637	0.550688	0.22515	0.218	NA	NA	11.5251	0.173682	10.9127	0.142473
UACR	family.Prevotellaceae.id.960	-0.000947805	0.00348937	0.790175	0.823097	0.004	0.389006	rs3758087	36.002	0.00104272	35.7988	0.000637526
UACR	family.Rhodospirillaceae.id.2717	-0.00183753	0.00422153	0.67178	0.893907	0.416	NA	NA	12.1095	0.436923	11.9045	0.370865
UACR	family.Rikenellaceae.id.967	-0.00143358	0.00183458	0.445301	0.912159	0.598	NA	NA	16.0092	0.591908	15.3985	0.566799
UACR	family.Ruminococcaceae.id.2050	-0.00338245	0.00346272	0.357268	0.72843	0.005	0.604538	rs117677831	23.6922	0.00481536	21.1675	0.00671547
UACR	family.Streptococcaceae.id.1850	0.00208526	0.00509413	0.68895	0.875705	0.001	0.389989	rs2952251	37.6448	0.000588783	37.1658	0.000390227
UACR	family.Veillonellaceae.id.2172	0.00092087	0.00143245	0.528889	0.893195	0.203	NA	NA	23.5515	0.170278	22.9925	0.149495
UACR	family.Verrucomicrobiaceae.id.4036	-0.00233133	0.00406085	0.581678	0.211091	0.035	0.411669	rs9349825	20.1023	0.0172914	19.3069	0.0133018
UACR	family.Victivallaceae.id.2255	-0.000125031	0.00443407	0.978195	0.547124	0.187	NA	NA	12.6829	0.177489	12.6816	0.123285
UACR	genus..Ruminococcustorquesgroup.id.14377	0.000702324	0.00644892	0.916333	0.283965	<0.001	0.935005	rs35866622	45.8152	2.57727e-07	45.7377	9.83203e-08
UACR	genus.Actinomyces.id.423	0.00530015	0.00312847	0.151008	0.326398	0.136	NA	NA	10.3632	0.110167	6.58382	0.253477
UACR	genus.Adlercreutzia.id.812	-0.00289622	0.00368424	0.461712	0.994776	0.726	NA	NA	4.59698	0.70901	3.97901	0.679517
UACR	genus.Akkermansia.id.4037	-0.00232952	0.00405796	0.581702	0.211019	0.028	0.410484	rs9349825	20.1011	0.0172984	19.3058	0.0133068
UACR	genus.Alistipes.id.968	0.000471767	0.0030611	0.880079	0.91536	0.554	NA	NA	11.4659	0.57185	11.4421	0.491455
UACR	genus.Allisonella.id.2174	-0.00336895	0.00568519	0.575098	0.193671	0.727	NA	NA	4.76014	0.689207	4.40899	0.621509
UACR	genus.Alloprevotella.id.961	-0.00907977	0.00894694	0.367574	0.489112	0.599	NA	NA	3.80492	0.577831	2.775	0.596155
UACR	genus.Anaerofilum.id.2053	0.0064971	0.00483028	0.211511	0.648748	0.052	NA	NA	18.7355	0.0437535	15.5996	0.0757287
UACR	genus.Anaerostipes.id.1991	0.0047851	0.00392878	0.254205	0.505138	0.067	NA	NA	18.7868	0.0430562	16.1284	0.0642483
UACR	genus.Anaerotruncus.id.2054	-0.00261171	0.0024262	0.304764	0.844113	0.276	NA	NA	14.6405	0.26169	13.2452	0.277603
UACR	genus.Bacteroides.id.918	0.00332731	0.00599018	0.595876	0.80507	0.108	NA	NA	13.2708	0.102867	12.7105	0.0794835
UACR	genus.Barnesiella.id.944	-0.00118978	0.00251881	0.645146	0.709667	0.896	NA	NA	7.08329	0.897808	6.86017	0.866714
UACR	genus.Bifidobacterium.id.436	-0.00293194	0.00222688	0.214741	0.687072	0.1	NA	NA	18.4285	0.103287	15.9197	0.144138
UACR	genus.Bilophila.id.3170	0.00431489	0.00358514	0.254026	0.812724	0.264	NA	NA	14.5342	0.267904	12.843	0.303714
UACR	genus.Blautia.id.1992	0.00441013	0.00245657	0.102847	0.358468	0.002	0.571311	rs16892041	27.3638	0.00404772	20.6943	0.0233291
UACR	genus.Butyricicoccus.id.2055	0.00394841	0.00179893	0.0706002	0.780147	0.275	NA	NA	8.93777	0.257155	4.12035	0.660394
UACR	genus.Butyricimonas.id.945	-0.0012947	0.00253345	0.619422	0.532988	0.684	NA	NA	9.26534	0.680115	9.00418	0.621507
UACR	genus.Butyrivibrio.id.1993	0.00115591	0.00355997	0.751002	0.360258	0.364	NA	NA	14.0834	0.367994	13.9608	0.30322
UACR	genus.CandidatusSoleaferrea.id.11350	0.00123095	0.00960854	0.901665	0.604427	0.264	NA	NA	10.1837	0.252365	10.1599	0.17969
UACR	genus.Catenibacterium.id.2153	-0.0199274	0.00927729	0.120938	0.971854	0.225	NA	NA	6.20103	0.18463	1.58721	0.662294
UACR	genus.ChristensenellaceaeR.7group.id.11283	0.0040871	0.00389206	0.328563	0.869294	0.058	NA	NA	15.783	0.0455938	13.635	0.0580671
UACR	genus.Clostridiuminnocuumgroup.id.14397	0.00337095	0.00430327	0.459102	0.716707	0.546	NA	NA	6.79117	0.559322	6.17754	0.519179
UACR	genus.Clostridiumsensustricto1.id.1873	-0.00400741	0.00268589	0.1959	0.873345	0.384	NA	NA	6.88995	0.331145	4.66382	0.458269
UACR	genus.Collinsella.id.815	-0.00297149	0.00564473	0.617481	0.382096	0.038	NA	NA	15.4455	0.0306943	14.7636	0.022177
UACR	genus.Coprobacter.id.949	-0.00182498	0.0028082	0.530418	0.156337	0.407	NA	NA	11.8558	0.374583	11.3753	0.329033
UACR	genus.Coprococcus1.id.11301	-0.00047931	0.00179502	0.794878	0.114315	0.74	NA	NA	7.97747	0.71532	7.90617	0.638001
UACR	genus.Coprococcus2.id.11302	0.00775604	0.00551748	0.209419	0.592711	0.794	NA	NA	4.07807	0.770742	2.10202	0.910081
UACR	genus.Coprococcus3.id.11303	0.00246517	0.00328517	0.486807	0.935508	0.334	NA	NA	6.9571	0.324833	6.2529	0.282382
UACR	genus.DefluviitaleaceaeUCG011.id.11287	0.000530252	0.00560295	0.927254	0.590712	0.009	0.23655	rs12500663	20.6063	0.00827002	20.58	0.00444412
UACR	genus.Desulfovibrio.id.3173	0.00026452	0.00445838	0.954144	0.300978	0.013	0.580743	rs7729080	23.314	0.0055283	23.3038	0.00299538
UACR	genus.Dialister.id.2183	0.000852152	0.00309012	0.788954	0.784814	0.453	NA	NA	9.94259	0.445544	9.85928	0.361997
UACR	genus.Dorea.id.1997	-0.000130919	0.00257611	0.960715	0.403804	0.291	NA	NA	10.693	0.297338	10.6896	0.219915
UACR	genus.Eggerthella.id.819	0.000634876	0.00525519	0.906821	0.776791	0.035	0.401632	rs4985746	17.865	0.0367725	17.8325	0.0225182
UACR	genus.Eisenbergiella.id.11304	-0.00249642	0.00641121	0.706046	0.928311	0.9	NA	NA	12.1064	0.277996	11.9059	0.218668
UACR	genus.Enterorhabdus.id.820	-0.00128653	0.00303133	0.688908	0.032954	0.903	NA	NA	2.43952	0.875174	2.2594	0.812212
UACR	genus.Erysipelatoclostridium.id.11381	-0.00266133	0.00235814	0.279477	0.437622	0.473	NA	NA	13.9262	0.455223	12.6525	0.474995
UACR	genus.ErysipelotrichaceaeUCG003.id.11384	-3.36768e-05	0.00193012	0.986344	0.504542	0.803	NA	NA	9.45046	0.801158	9.45015	0.73816
UACR	genus.Escherichia.Shigella.id.3504	-0.00141678	0.00224857	0.546212	0.884576	0.743	NA	NA	6.19278	0.72048	5.79578	0.670095
UACR	genus.Eubacteriumbrachygroup.id.11296	0.00402133	0.00399602	0.34372	0.59432	0.094	NA	NA	15.5093	0.077864	13.7666	0.0880561
UACR	genus.Eubacteriumcoprostanoligenesgroup.id.11375	-0.00019448	0.0036348	0.95821	0.57437	0.075	NA	NA	21.9388	0.0563176	21.9336	0.0382714
UACR	genus.Eubacteriumeligensgroup.id.14372	-0.000169027	0.00707557	0.981865	0.684786	0.069	NA	NA	12.9321	0.0441276	12.9306	0.024038
UACR	genus.Eubacteriumfissicatenagroup.id.14373	0.00680788	0.00519892	0.231712	0.517903	0.159	NA	NA	12.1337	0.145339	9.7462	0.203418
UACR	genus.Eubacteriumhalliigroup.id.11338	0.00504433	0.00292085	0.107833	0.860591	<0.001	0.0907412	rs281379	63.8221	2.47987e-08	51.9121	1.39592e-06
UACR	genus.Eubacteriumnodatumgroup.id.11297	-0.00433713	0.00429744	0.339223	0.623084	0.1	NA	NA	16.2881	0.0916758	14.6322	0.101548
UACR	genus.Eubacteriumoxidoreducensgroup.id.11339	0.000986825	0.00395976	0.819284	0.788617	0.453	NA	NA	3.97985	0.408739	3.89913	0.272564
UACR	genus.Eubacteriumrectalegroup.id.14374	-0.0033177	0.00349623	0.379292	0.783341	0.249	NA	NA	9.11301	0.244644	7.92381	0.243738
UACR	genus.Eubacteriumruminantiumgroup.id.11340	0.00326885	0.00210555	0.1401	0.745842	0.458	NA	NA	16.9957	0.454657	14.5855	0.555182
UACR	genus.Eubacteriumventriosumgroup.id.11341	0.000408466	0.00327793	0.902895	0.941283	0.488	NA	NA	12.4835	0.488447	12.4674	0.408908
UACR	genus.Eubacteriumxylanophilumgroup.id.14375	0.00883845	0.00343395	0.0368009	0.161038	0.026	0.291134	rs10140184	19.6917	0.0115674	10.1171	0.182035
UACR	genus.Faecalibacterium.id.2057	0.00264451	0.00195735	0.21364	0.876208	0.831	NA	NA	5.24253	0.812675	3.41715	0.905523
UACR	genus.FamilyXIIIAD3011group.id.11293	0.00110182	0.00472471	0.819886	0.743346	0.199	NA	NA	16.5857	0.165857	16.5041	0.123423
UACR	genus.FamilyXIIIUCG001.id.11294	0.0028347	0.00269719	0.333742	0.471339	0.721	NA	NA	4.57066	0.712193	3.4661	0.748475
UACR	genus.Flavonifractor.id.2059	-0.00150977	0.00645734	0.830182	0.465671	0.237	NA	NA	6.20373	0.184441	6.09272	0.107186
UACR	genus.Fusicatenibacter.id.11305	-0.00218116	0.00245393	0.387256	0.1642	0.569	NA	NA	15.7086	0.544577	14.9186	0.53061
UACR	genus.Gordonibacter.id.821	-0.00111333	0.00345398	0.753839	0.911576	0.888	NA	NA	6.01024	0.87268	5.90634	0.82307
UACR	genus.Haemophilus.id.3698	-0.00234911	0.00261497	0.398855	0.589505	0.192	NA	NA	11.22	0.189543	10.0602	0.185187
UACR	genus.Holdemanella.id.11393	0.00147918	0.00231658	0.539043	0.494465	0.532	NA	NA	9.28459	0.505324	8.87689	0.448715
UACR	genus.Holdemania.id.2157	0.00289805	0.0019977	0.170565	0.803511	0.515	NA	NA	13.3957	0.495632	11.2912	0.58644
UACR	genus.Howardella.id.2000	-6.58232e-05	0.00431213	0.988195	0.133096	0.34	NA	NA	10.2052	0.334126	10.205	0.250935
UACR	genus.Hungatella.id.11306	-0.00060247	0.00701209	0.936944	0.814678	0.518	NA	NA	3.61217	0.461029	3.6033	0.307609
UACR	genus.Intestinibacter.id.11345	-0.00103547	0.00242171	0.675956	0.521785	0.299	NA	NA	16.171	0.303042	15.9468	0.252017
UACR	genus.Intestinimonas.id.2062	-0.00336519	0.00170028	0.0664517	0.986969	0.604	NA	NA	13.636	0.625812	9.71876	0.837048
UACR	genus.Lachnoclostridium.id.11308	-0.00240741	0.00420391	0.578393	0.426252	0.007	0.99151	rs6112314	28.3775	0.00486968	27.556	0.00378434
UACR	genus.Lachnospira.id.2004	0.00154137	0.00584672	0.805089	0.245676	0.428	NA	NA	5.04441	0.410485	4.95826	0.291608
UACR	genus.LachnospiraceaeFCS020group.id.11314	-0.00107459	0.00170782	0.543311	0.587996	0.668	NA	NA	8.32556	0.683877	7.92965	0.635709
UACR	genus.LachnospiraceaeNC2004group.id.11316	0.00761738	0.00511123	0.179757	0.266274	0.037	NA	NA	17.7483	0.0231951	13.4733	0.0613834
UACR	genus.LachnospiraceaeND3007group.id.11317	0.0164449	0.0216487	0.58643	NA	NA	NA	NA	1.18499	0.552945	0.607961	0.435557
UACR	genus.LachnospiraceaeNK4A136group.id.11319	0.000162752	0.00130319	0.902524	0.543961	0.561	NA	NA	13.1552	0.51434	13.1395	0.437099
UACR	genus.LachnospiraceaeUCG001.id.11321	-0.00195185	0.00317893	0.551705	0.0956384	0.948	NA	NA	5.44326	0.941514	5.06627	0.927915
UACR	genus.LachnospiraceaeUCG004.id.11324	-0.000874445	0.00429965	0.84292	0.663275	0.006	0.296683	rs6656451	28.4462	0.00276467	28.329	0.00159868
UACR	genus.LachnospiraceaeUCG008.id.11328	-0.00283307	0.00564879	0.628033	0.174874	0.029	0.0358692	rs10741777	19.8114	0.0310881	19.2727	0.0229713
UACR	genus.LachnospiraceaeUCG010.id.11330	5.52875e-05	0.00215086	0.980122	0.571371	0.676	NA	NA	6.75251	0.662869	6.75185	0.563627
UACR	genus.Lactobacillus.id.1837	-0.000103659	0.00237906	0.966314	0.769794	0.633	NA	NA	7.14062	0.622482	7.13872	0.521743
UACR	genus.Lactococcus.id.1851	0.00557412	0.00375893	0.181665	0.334478	0.46	NA	NA	7.86697	0.446572	5.66798	0.579008
UACR	genus.Marvinbryantia.id.2005	-0.00116009	0.00341733	0.742995	0.097328	0.656	NA	NA	7.04644	0.632285	6.9312	0.544074
UACR	genus.Methanobrevibacter.id.123	-0.00983581	0.0044042	0.0892851	0.518311	0.074	NA	NA	10.8995	0.0534086	4.85095	0.302935
UACR	genus.Odoribacter.id.952	-0.0013226	0.00759481	0.868583	0.9857	<0.001	0.491514	rs4793970, rs6856150	27.8113	0.000101971	27.6436	4.27272e-05
UACR	genus.Olsenella.id.822	0.00400145	0.00408147	0.352509	0.504798	0.018	0.956542	rs35225860	21.9519	0.0153513	19.8337	0.0189666
UACR	genus.Oscillibacter.id.2063	-0.0051869	0.00304265	0.11629	0.468104	0.27	NA	NA	14.6158	0.263121	11.5614	0.397496
UACR	genus.Oscillospira.id.2064	-9.37819e-05	0.00478805	0.985131	0.28567	0.849	NA	NA	2.68815	0.846845	2.68776	0.747989
UACR	genus.Oxalobacter.id.2978	0.00174671	0.00461793	0.714017	0.874778	0.324	NA	NA	11.6598	0.308469	11.4774	0.244401
UACR	genus.Parabacteroides.id.954	-0.00128429	0.00667629	0.856827	0.886979	0.142	NA	NA	9.33564	0.0964026	9.25007	0.0551441
UACR	genus.Paraprevotella.id.962	-0.000767163	0.00241682	0.756864	0.719564	0.651	NA	NA	9.8863	0.625935	9.78554	0.549775
UACR	genus.Parasutterella.id.2892	-0.00244141	0.00202256	0.248903	0.032442	0.235	NA	NA	17.7098	0.220317	15.9249	0.253207
UACR	genus.Peptococcus.id.2037	-0.00578726	0.00325523	0.105799	0.533066	0.517	NA	NA	10.255	0.507602	7.09435	0.716508
UACR	genus.Phascolarctobacterium.id.2168	0.00111123	0.00423687	0.799735	0.352698	339	NA	NA	10.656	0.300031	10.5651	0.227579
UACR	genus.Prevotella7.id.11182	-0.00774076	0.00454619	0.122829	0.229753	579	NA	NA	8.4262	0.58728	5.52704	0.786161
UACR	genus.Prevotella9.id.11183	-0.00545077	0.00274428	0.0724926	0.370697	0.196	NA	NA	16.2231	0.18123	11.9406	0.368123
UACR	genus.RikenellaceaeRC9gutgroup.id.11191	-0.00588745	0.00480956	0.251985	0.601626	0.315	NA	NA	11.2639	0.337332	9.65617	0.37903
UACR	genus.Romboutsia.id.11347	0.00215767	0.0021534	0.337886	0.809735	0.255	NA	NA	14.1137	0.293508	12.9333	0.29771
UACR	genus.Roseburia.id.2012	0.00119716	0.00304339	0.700949	0.466186	0.044	NA	NA	23.7209	0.0337965	23.4189	0.0243728
UACR	genus.Ruminiclostridium5.id.11355	-0.00298251	0.00401802	0.47684	0.798336	0.168	NA	NA	14.4829	0.152081	13.6474	0.135431
UACR	genus.Ruminiclostridium6.id.11356	-0.00375456	0.00343068	0.292249	0.341048	<0.001	0.695015	rs2548459	53.8504	2.78242e-06	49.6065	7.10564e-06
UACR	genus.Ruminiclostridium9.id.11357	0.000347702	0.00419419	0.936251	0.369129	0.332	NA	NA	9.18182	0.327191	9.17281	0.240486
UACR	genus.RuminococcaceaeNK4A214group.id.11358	0.00487935	0.00266149	0.0939324	0.447951	0.24	NA	NA	15.604	0.210053	11.9521	0.367256
UACR	genus.RuminococcaceaeUCG002.id.11360	0.00316933	0.00243343	0.207576	0.68501	<0.001	0.516531	rs113147300,rs6542556	52.248	0.000176089	48.1631	0.000403542
UACR	genus.RuminococcaceaeUCG003.id.11361	-0.00528815	0.00482074	0.298371	0.347466	<0.001	0.913905	rs646327	46.0348	3.18791e-06	41.0903	1.08762e-05
UACR	genus.RuminococcaceaeUCG004.id.11362	-0.00455493	0.00429777	0.316833	0.574439	0.898	NA	NA	4.98031	0.892489	3.85706	0.920566
UACR	genus.RuminococcaceaeUCG005.id.11363	0.00138775	0.00359811	0.706477	0.905738	0.005	0.495082	rs10873449	33.3749	0.00149648	32.9662	0.000979835
UACR	genus.RuminococcaceaeUCG009.id.11366	9.9183e-05	0.00439089	0.982423	0.754628	0.082	NA	NA	18.3385	0.0740511	18.3376	0.0495293
UACR	genus.RuminococcaceaeUCG010.id.11367	-0.00194579	0.00383871	0.6389	0.988138	0.262	NA	NA	7.06944	0.215527	6.64275	0.156015
UACR	genus.RuminococcaceaeUCG011.id.11368	-0.00178546	0.00455626	0.708695	0.727742	0.44	NA	NA	6.93111	0.436088	6.75815	0.343794
UACR	genus.RuminococcaceaeUCG013.id.11370	-0.00266457	0.00206931	0.226866	0.0536153	0.495	NA	NA	10.7625	0.463373	9.1044	0.522226
UACR	genus.RuminococcaceaeUCG014.id.11371	-0.00496324	0.00341277	0.179828	0.545299	0.006	0.840432	rs12638134	26.0534	0.00366906	21.0958	0.0122318
UACR	genus.Ruminococcus1.id.11373	0.000470691	0.00242866	0.851158	0.455207	0.623	NA	NA	7.16146	0.620314	7.1239	0.523326
UACR	genus.Ruminococcus2.id.11374	0.00485756	0.00207251	0.037128	0.447252	0.058	NA	NA	21.9988	0.0553799	15.0906	0.23652
UACR	genus.Ruminococcusgauvreauiigroup.id.11342	7.04982e-05	0.00385929	0.985785	0.808833	0.322	NA	NA	12.7617	0.309187	12.7613	0.237328
UACR	genus.Ruminococcusgnavusgroup.id.14376	-0.00537714	0.00498132	0.30573	0.843147	0.004	0.832174	rs11864644,rs78399089	24.9758	0.00919144	22.3692	0.0133302
UACR	genus.Sellimonas.id.14369	-0.00481189	0.00474413	0.349589	0.923334	0.599	NA	NA	5.60445	0.586617	4.57568	0.599266
UACR	genus.Senegalimassilia.id.11160	0.00230443	0.00442931	0.630345	0.468305	0.221	NA	NA	7.49917	0.186083	7.02387	0.134632
UACR	genus.Slackia.id.825	-0.0115336	0.00783423	0.214944	0.652395	0.054	NA	NA	11.4383	0.04335	7.41855	0.115355
UACR	genus.Streptococcus.id.1853	0.00463647	0.00431689	0.302341	0.837044	<0.001	0.791853	rs17708276,rs9895557	37.2223	0.000682673	34.1886	0.00112665
UACR	genus.Subdoligranulum.id.2070	-0.00171753	0.00256566	0.520023	0.100211	0.15	NA	NA	27.3069	0.00412909	27.2466	0.00238031
UACR	genus.Sutterella.id.2896	0.000770468	0.00517893	0.884693	0.885575	0.006	NA	NA	14.878	0.136574	14.1723	0.116326
UACR	genus.Terrisporobacter.id.11348	0.00271529	0.00497999	0.623511	0.678269	0.11	NA	NA	9.08802	0.0589368	8.26863	0.0407743
UACR	genus.Turicibacter.id.2162	0.00191065	0.00393755	0.642325	0.775264	0.58	NA	NA	6.88051	0.549578	6.64506	0.466747
UACR	genus.Tyzzerella3.id.11335	0.00317132	0.00460049	0.504889	0.357146	0.598	NA	NA	10.2248	0.596242	9.74966	0.553036
UACR	genus.Veillonella.id.2198	0.00413545	0.00755676	0.607736	0.9279	0.431	NA	NA	6.55352	0.364115	6.18317	0.288802
UACR	genus.Victivallis.id.2256	0.00944748	0.00531149	0.113177	0.877802	0.399	NA	NA	9.53302	0.389594	6.3693	0.605939
UACR	order.Actinomycetales.id.420	0.00470297	0.0029381	0.207759	0.685067	0.49	NA	NA	3.43614	0.487654	0.873961	0.831707
UACR	order.Bacillales.id.1674	0.0103616	0.00487883	0.0713208	0.948312	0.035	0.507969	rs11034576	17.4076	0.0261338	10.5863	0.157712
UACR	order.Bacteroidales.id.913	0.000187604	0.00172139	0.91488	0.308982	0.405	NA	NA	15.2279	0.362753	15.214	0.294182
UACR	order.Bifidobacteriales.id.432	-0.00485935	0.00252275	0.0861948	0.750963	0.165	NA	NA	14.1529	0.166132	10.0215	0.348749
UACR	order.Burkholderiales.id.2874	0.0001089	0.00302783	0.972094	0.592553	0.282	NA	NA	12.2641	0.267771	12.2623	0.198922
UACR	order.Clostridiales.id.1863	0.000530726	0.00442744	0.906417	0.692686	0.05	NA	NA	23.8342	0.0479786	23.8079	0.0329436
UACR	order.Coriobacteriales.id.810	0.00384011	0.00491893	0.451464	0.667597	0.005	0.812596	NA	28.1137	0.00532402	26.6378	0.0052104
UACR	order.Desulfovibrionales.id.3156	-4.03992e-05	0.00277598	0.988675	0.701952	0.04	NA	NA	22.0479	0.0240046	22.0475	0.0148647
UACR	order.Enterobacteriales.id.3468	-0.00304235	0.0109421	0.794762	0.718172	0.213	NA	NA	7.72413	0.172109	7.57768	0.108332
UACR	order.Erysipelotrichales.id.2148	-5.0471e-05	0.00385706	0.989794	0.450078	0.119	NA	NA	18.4355	0.103092	18.4352	0.0720155
UACR	order.Gastranaerophilales.id.1591	-0.0015567	0.00268943	0.580849	0.823544	0.301	NA	NA	9.24637	0.321941	8.82404	0.265538
UACR	order.Lactobacillales.id.1800	-0.0032526	0.00287736	0.278727	0.676071	0.003	0.442286	rs2952251,rs57872228	36.2456	0.000958619	33.0017	0.00170299
UACR	order.Methanobacteriales.id.120	-0.00712778	0.00375367	0.09413	0.191153	0.599	NA	NA	7.26622	0.609423	3.66047	0.886385
UACR	order.MollicutesRF9.id.11579	0.00129383	0.00225529	0.57772	0.803606	0.359	NA	NA	13.3069	0.347137	12.9203	0.298567
UACR	order.NB1n.id.3953	0.000142128	0.0040395	0.972563	0.896113	0.026	NA	NA	22.8695	0.0288543	22.8669	0.0184544
UACR	order.Pasteurellales.id.3688	-0.0016792	0.00257995	0.5274	0.305214	0.024	0.0685692	rs6972479	25.6668	0.0188386	24.7916	0.0158418
UACR	order.Rhodospirillales.id.2667	0.00160606	0.00410492	0.703083	0.0882479	0.324	NA	NA	14.1972	0.288296	14.0023	0.232866
UACR	order.Selenomonadales.id.2165	-0.00366401	0.00233918	0.151705	0.674069	0.593	NA	NA	8.60698	0.569763	6.15349	0.724464
UACR	order.Verrucomicrobiales.id.4030	-0.00231848	0.0040632	0.583935	0.2115	0.026	0.412175	rs9349825	20.1089	0.0172522	19.3225	0.0132269
UACR	order.Victivallales.id.2254	9.15791e-05	0.00460857	0.98479	0.16495	0.227	NA	NA	10.1192	0.181919	10.1185	0.119749
UACR	phylum.Actinobacteria.id.400	-0.0032404	0.00311787	0.317611	0.55587	0.049	NA	NA	23.4126	0.0538783	21.6165	0.0615955
UACR	phylum.Bacteroidetes.id.905	-0.00262733	0.00166315	0.142474	0.959797	0.575	NA	NA	10.3581	0.584576	7.86256	0.725561
UACR	phylum.Cyanobacteria.id.1500	-0.00470151	0.00344711	0.221547	0.186747	0.636	NA	NA	5.44864	0.605385	3.58842	0.73217
UACR	phylum.Euryarchaeota.id.55	-0.000395609	0.00430875	0.928658	0.780003	0.105	NA	NA	16.9428	0.109579	16.9285	0.0759608
UACR	phylum.Firmicutes.id.1672	-0.00088532	0.00213559	0.685227	0.918277	0.261	NA	NA	16.9945	0.256471	16.7728	0.209901
UACR	phylum.Lentisphaerae.id.2238	0.000318613	0.00453517	0.945957	0.196155	0.229	NA	NA	11.0092	0.201181	11.0014	0.138558
UACR	phylum.Proteobacteria.id.2375	-0.0013251	0.00302727	0.670891	0.715796	0.07	NA	NA	18.5192	0.0702887	18.1711	0.0521457
UACR	phylum.Tenericutes.id.3919	-0.000446125	0.00266694	0.870848	0.112175	0.626	NA	NA	8.21478	0.607867	8.18679	0.515437
UACR	phylum.Verrucomicrobia.id.3982	0.000761846	0.00334964	0.824663	0.202267	0.027	0.364677	rs9349825	23.7313	0.0139148	23.6092	0.00870818
Abbreviations: CKD, chronic kidney disease; eGFR, estimated glomerular filtration rate; CRP, c-reactive protein; UACR, urine albumin creatine ratio; IVW, inverse variance weighted method; MR-PRESSO, Mendelian Randomization Pleiotropy RESidual Sum and Outlier; SE, standard error.
