# Supplementary material for: Genetic evidence supporting the causal role of gut microbiota in chronic kidney disease and chronic systemic inflammation in CKD: a bilateral two-sample Mendelian randomization study
Source: Front Immunol. 2023 Nov 2;14:1287698. doi: 10.3389/fimmu.2023.1287698 (PMC10652796; doi:10.3389/fimmu.2023.1287698)
Supplement: Supplementary file 3 [file Table_2.xlsx]

## Sheet: Supplemental Table 2
Supplemental Table 2. Results of sensitivity analysis (genome-wide significance, P<5.00E-08)
Outcome	Bacterial Taxa (exposure)	MR-Egger Regression			MR-PRESSO				Heterogeneity _IVW		Heterogeneity_MR-Egger
		Egger Intercept	SE	P_value	Raw P_value	Global P_value	Corrected P_value	Outliers	Cochran’s Q	P_value	Cochran’s Q	P_value
CKD	Level of class	NA	NA	NA	NA	NA	NA	NA	NA	NA	NA	NA
eGFR		NA	NA	NA	NA	NA	NA	NA	NA	NA	NA	NA
UACR		NA	NA	NA	NA	NA	NA	NA	NA	NA	NA	NA
CRP		NA	NA	NA	NA	NA	NA	NA	NA	NA	NA	NA
CKD	Level of family	-0.0537282	0.0311131	0.159265	0.485404	0.734	NA	NA	3.27681	0.657393	0.294734	0.990151
eGFR		0.000338638	0.00125143	0.800087	0.92657	0.499	NA	NA	4.36486	0.498165	4.2864	0.368632
UACR		0.00244935	0.0072465	0.752355	0.0679972	0.758	NA	NA	2.32478	0.80262	2.21053	0.697101
CRP		-0.0258874	0.0205397	0.276053	0.0665626	0.564	NA	NA	3.64546	0.601501	2.05696	0.725283
CKD	Level of genus	0.0124215	0.0118312	0.31848	0.622999	0.24	NA	NA	15.089	0.178459	13.5909	0.192482
eGFR		-0.000800723	0.000442904	0.100748	0.88973	0.143	NA	NA	17.3061	0.0991414	13.043	0.221276
UACR		0.00933099	0.00460328	0.0701515	0.324022	<0.001	0.0511396	rs35866622, rs602075	52.24	2.46665e-07	37.0264	5.60025e-05
CRP		-0.00995595	0.00756544	0.217549	0.102815	0.182	NA	NA	15.9126	0.144407	13.5636	0.193841
CKD	Level of order	-0.0390686	0.0442405	0.539471	NA	NA	NA	NA	0.0268409	0.869864	0.806699	0.668079
eGFR		-2.22732e-05	0.00164381	0.991375	NA	NA	NA	NA	0.3691	0.543495	0.369284	0.831402
UACR		0.00824866	0.0109188	0.588117	NA	NA	NA	NA	0.1642	0.685319	0.734915	0.692493
CRP		-0.055794	0.0304657	0.31818	NA	NA	NA	NA	0.237679	0.625888	3.5916	0.165994
CKD	Level of phylum	NA	NA	NA	NA	NA	NA	NA	NA	NA	NA	NA
eGFR		NA	NA	NA	NA	NA	NA	NA	NA	NA	NA	NA
UACR		NA	NA	NA	NA	NA	NA	NA	NA	NA	NA	NA
CRP		NA	NA	NA	NA	NA	NA	NA	NA	NA	NA	NA
Abbreviations: CKD, chronic kidney disease; eGFR, estimated glomerular filtration rate; CRP, c-reactive protein; UACR, urine albumin creatine ratio; IVW, inverse variance weighted method; MR-PRESSO, Mendelian Randomization Pleiotropy RESidual Sum and Outlier; SE, standard error; GM: gut microbiota
