# Supplementary material for: Genetic evidence supporting the causal role of gut microbiota in chronic kidney disease and chronic systemic inflammation in CKD: a bilateral two-sample Mendelian randomization study
Source: Front Immunol. 2023 Nov 2;14:1287698. doi: 10.3389/fimmu.2023.1287698 (PMC10652796; doi:10.3389/fimmu.2023.1287698)
Supplement: Supplementary file 4 [file Table_3.xlsx]

## Sheet: Supplementary table 3
Supplementary table 3. Detailed information of instrumental variables of gut microbiota on CKD, eGFR, UACR and CRP (locus-wide significance, P<1.00E-05)
Outcome	Bacterial Taxa (exposure)	SNP	Palindromic	Effect_Allele	Other_Allele	Exposure			Outcome			F
						Beta	SE	P_value	Beta	SE	P_value
CKD	class.Actinobacteria.id.419	rs10841473	TRUE	C	G	-0.05838	0.012335	2.22e-06	0.0043	0.0093	0.6422	22.4001
CKD	class.Actinobacteria.id.419	rs11655079	FALSE	C	T	-0.05607	0.012429	6.45e-06	-0.0067	0.0104	0.5206	20.3511
CKD	class.Actinobacteria.id.419	rs11745923	FALSE	T	G	0.056376	0.011553	1.06e-06	-0.0049	0.0098	0.6206	23.8122
CKD	class.Actinobacteria.id.419	rs12049045	FALSE	G	A	0.051045	0.011432	8.01e-06	0.0045	0.0083	0.5911	19.9371
CKD	class.Actinobacteria.id.419	rs12899991	TRUE	T	A	0.071992	0.015466	3.24e-06	-0.0068	0.0117	0.5595	21.6677
CKD	class.Actinobacteria.id.419	rs134366	FALSE	A	G	0.111877	0.023501	1.93e-06	0.005	0.0187	0.7899	22.6626
CKD	class.Actinobacteria.id.419	rs1376754	FALSE	A	G	0.050924	0.01125	6e-06	0.0162	0.0082	0.04675	20.4899
CKD	class.Actinobacteria.id.419	rs1515761	FALSE	C	T	0.076232	0.016988	7.21e-06	0.013	0.0137	0.3421	20.1368
CKD	class.Actinobacteria.id.419	rs182549	FALSE	T	C	0.111489	0.012066	2.47e-20	-0.0031	0.0115	0.7851	85.3763
CKD	class.Actinobacteria.id.419	rs4945008	FALSE	G	A	0.054074	0.012139	8.41e-06	0.0042	0.0088	0.6311	19.8432
CKD	class.Actinobacteria.id.419	rs6660520	FALSE	G	A	0.071148	0.01345	1.22e-07	-0.0056	0.0092	0.5423	27.9821
CKD	class.Actinobacteria.id.419	rs6893855	FALSE	A	C	-0.07714	0.017357	8.81e-06	-0.0156	0.0115	0.1719	19.7519
CKD	class.Actinobacteria.id.419	rs72767435	FALSE	C	T	-0.12635	0.027363	3.88e-06	0.0158	0.0243	0.5143	21.3218
CKD	class.Actinobacteria.id.419	rs7322849	FALSE	C	T	0.094447	0.019298	9.87e-07	-0.0077	0.0121	0.5243	23.9525
CKD	class.Actinobacteria.id.419	rs80083040	FALSE	G	T	0.155784	0.034802	7.59e-06	-0.0238	0.024	0.3208	20.0372
CKD	class.Actinobacteria.id.419	rs8047955	FALSE	G	A	0.057582	0.011676	8.16e-07	0.0046	0.0088	0.5982	24.3212
CKD	class.Actinobacteria.id.419	rs857444	FALSE	T	C	0.050955	0.011539	1.01e-05	0.0066	0.0086	0.4385	19.5001
CKD	class.Actinobacteria.id.419	rs961091	FALSE	A	G	0.050126	0.011255	8.44e-06	-0.0091	0.0081	0.2623	19.8351
CKD	class.Alphaproteobacteria.id.2379	rs10803434	TRUE	T	A	-0.06927	0.014887	3.26e-06	0.0013	0.0084	0.8775	21.6509
CKD	class.Alphaproteobacteria.id.2379	rs12977163	TRUE	C	G	0.069023	0.015383	7.22e-06	0.0056	0.0089	0.5332	20.1329
CKD	class.Alphaproteobacteria.id.2379	rs140912403	FALSE	T	C	-0.16068	0.031771	4.25e-07	0.0193	0.0215	0.3691	25.5777
CKD	class.Alphaproteobacteria.id.2379	rs17061716	TRUE	C	G	0.092734	0.020757	7.91e-06	-0.01	0.0124	0.4226	19.9595
CKD	class.Alphaproteobacteria.id.2379	rs34569731	FALSE	G	A	0.070514	0.015756	7.63e-06	-0.0077	0.0113	0.4962	20.029
CKD	class.Alphaproteobacteria.id.2379	rs55876211	FALSE	T	C	-0.08081	0.018416	1.14e-05	0.0214	0.0101	0.03452	19.2548
CKD	class.Alphaproteobacteria.id.2379	rs62285697	FALSE	T	C	0.080526	0.018091	8.54e-06	0.0077	0.0109	0.4814	19.8129
CKD	class.Alphaproteobacteria.id.2379	rs76784716	FALSE	G	A	0.133271	0.026774	6.43e-07	0.0194	0.0175	0.2676	24.7768
CKD	class.Alphaproteobacteria.id.2379	rs7960664	FALSE	A	G	0.096949	0.021515	6.6e-06	0.0029	0.0103	0.7771	20.305
CKD	class.Alphaproteobacteria.id.2379	rs9813022	FALSE	G	A	-0.07513	0.015387	1.05e-06	-0.0113	0.0083	0.1744	23.8407
CKD	class.Bacilli.id.1673	rs10034695	FALSE	T	C	-0.10443	0.024788	2.52e-05	-0.0147	0.0127	0.248	17.7487
CKD	class.Bacilli.id.1673	rs11110282	FALSE	G	A	-0.10119	0.021738	3.24e-06	0.0051	0.0178	0.775	21.6689
CKD	class.Bacilli.id.1673	rs111552159	TRUE	G	C	0.128032	0.028692	8.11e-06	0.0167	0.0206	0.4185	19.912
CKD	class.Bacilli.id.1673	rs11730038	FALSE	A	G	-0.06307	0.012872	9.57e-07	-0.0154	0.0089	0.08375	24.0079
CKD	class.Bacilli.id.1673	rs12797734	FALSE	C	T	0.057216	0.012679	6.41e-06	-0.0076	0.0111	0.4897	20.3641
CKD	class.Bacilli.id.1673	rs13068444	FALSE	G	A	0.060103	0.013641	1.05e-05	-0.0047	0.0094	0.618	19.4133
CKD	class.Bacilli.id.1673	rs1595463	FALSE	A	C	0.047686	0.010855	1.12e-05	-0.0133	0.0087	0.1254	19.2984
CKD	class.Bacilli.id.1673	rs1962325	TRUE	G	C	0.055422	0.011479	1.38e-06	-0.0003	0.0088	0.9717	23.3108
CKD	class.Bacilli.id.1673	rs28564647	FALSE	G	T	-0.0613	0.013758	8.36e-06	-0.0067	0.011	0.5408	19.8523
CKD	class.Bacilli.id.1673	rs2952251	FALSE	G	A	-0.05989	0.01239	1.34e-06	-0.0062	0.0095	0.5173	23.365
CKD	class.Bacilli.id.1673	rs34989881	FALSE	G	A	0.111056	0.024604	6.37e-06	-0.0106	0.0194	0.5852	20.3738
CKD	class.Bacilli.id.1673	rs35344081	FALSE	A	G	0.061953	0.012707	1.08e-06	0.0033	0.0103	0.7445	23.7705
CKD	class.Bacilli.id.1673	rs4028634	FALSE	C	T	0.052061	0.010984	2.14e-06	-0.0097	0.008	0.2243	22.4649
CKD	class.Bacilli.id.1673	rs4459992	FALSE	C	T	0.053585	0.011636	4.12e-06	-0.002	0.0088	0.8229	21.207
CKD	class.Bacilli.id.1673	rs57872228	FALSE	T	C	-0.07148	0.014665	1.09e-06	0.0089	0.0105	0.3979	23.7577
CKD	class.Bacilli.id.1673	rs694949	FALSE	G	A	-0.08115	0.018004	6.57e-06	-0.0134	0.0145	0.3566	20.316
CKD	class.Bacilli.id.1673	rs74352383	TRUE	A	T	-0.1045	0.021708	1.48e-06	0.0161	0.0164	0.3251	23.1736
CKD	class.Bacilli.id.1673	rs74663707	FALSE	T	C	0.097915	0.022407	1.24e-05	0.0348	0.02	0.08112	19.0955
CKD	class.Bacilli.id.1673	rs76717940	TRUE	A	T	0.156331	0.032595	1.62e-06	0.0198	0.0224	0.3751	23.0032
CKD	class.Bacilli.id.1673	rs77558518	FALSE	G	A	-0.10725	0.022288	1.49e-06	0.0027	0.0149	0.8587	23.1554
CKD	class.Bacilli.id.1673	rs78938557	FALSE	C	T	0.108007	0.023286	3.51e-06	-0.0121	0.0151	0.422	21.5136
CKD	class.Bacilli.id.1673	rs9581006	FALSE	T	C	0.225309	0.04677	1.45e-06	0.0433	0.0225	0.05451	23.2072
CKD	class.Bacteroidia.id.912	rs11146701	FALSE	G	A	0.04736	0.010541	7.03e-06	0.0001	0.0101	0.9959	20.1864
CKD	class.Bacteroidia.id.912	rs111845179	FALSE	C	T	0.102648	0.021384	1.59e-06	0.0211	0.0149	0.1578	23.0422
CKD	class.Bacteroidia.id.912	rs12938514	FALSE	G	A	-0.19998	0.041602	1.53e-06	-0.0287	0.0202	0.1549	23.1071
CKD	class.Bacteroidia.id.912	rs13291434	FALSE	C	T	0.069466	0.014979	3.53e-06	0.0046	0.0135	0.7323	21.507
CKD	class.Bacteroidia.id.912	rs1505366	FALSE	G	T	-0.10734	0.024124	8.61e-06	-0.02	0.0132	0.131	19.7981
CKD	class.Bacteroidia.id.912	rs17343978	FALSE	C	A	-0.05521	0.012028	4.44e-06	0.0021	0.0091	0.8191	21.0692
CKD	class.Bacteroidia.id.912	rs2032750	FALSE	C	T	-0.05084	0.010681	1.94e-06	0.0055	0.0082	0.5007	22.6562
CKD	class.Bacteroidia.id.912	rs4916508	FALSE	A	G	-0.04667	0.010531	9.34e-06	-0.0035	0.0087	0.6856	19.6398
CKD	class.Bacteroidia.id.912	rs55773148	FALSE	A	G	-0.12151	0.023676	2.86e-07	0.0029	0.0124	0.8122	26.3395
CKD	class.Bacteroidia.id.912	rs62531359	FALSE	G	T	0.065573	0.014989	1.22e-05	-0.0042	0.0113	0.7092	19.1384
CKD	class.Bacteroidia.id.912	rs62575403	FALSE	T	C	0.140055	0.031113	6.75e-06	0.0081	0.0229	0.724	20.2635
CKD	class.Bacteroidia.id.912	rs72706335	FALSE	C	T	-0.22241	0.049346	6.57e-06	-0.0423	0.0227	0.06295	20.3144
CKD	class.Bacteroidia.id.912	rs73846128	FALSE	G	A	-0.06485	0.013349	1.18e-06	-0.0013	0.0101	0.8936	23.6006
CKD	class.Bacteroidia.id.912	rs7546249	TRUE	A	T	-0.05671	0.011839	1.66e-06	0.0182	0.0086	0.03449	22.9451
CKD	class.Bacteroidia.id.912	rs79585701	FALSE	C	A	0.064682	0.014963	1.54e-05	-0.0064	0.012	0.5909	18.6866
CKD	class.Bacteroidia.id.912	rs929878	FALSE	T	C	-0.05485	0.012153	6.37e-06	0.0058	0.0097	0.5519	20.3698
CKD	class.Betaproteobacteria.id.2867	rs11128180	FALSE	G	A	0.059294	0.012877	4.13e-06	-0.001	0.0092	0.9157	21.2027
CKD	class.Betaproteobacteria.id.2867	rs12467854	TRUE	C	G	0.064136	0.013177	1.13e-06	-0.0008	0.0095	0.9346	23.6903
CKD	class.Betaproteobacteria.id.2867	rs1511453	FALSE	G	A	0.092349	0.019916	3.54e-06	-0.0126	0.0138	0.3619	21.5011
CKD	class.Betaproteobacteria.id.2867	rs1928341	FALSE	G	A	0.052558	0.011041	1.93e-06	0.0047	0.0082	0.5683	22.66
CKD	class.Betaproteobacteria.id.2867	rs2321387	FALSE	A	G	-0.04946	0.010942	6.18e-06	-0.0001	0.0083	0.9871	20.4322
CKD	class.Betaproteobacteria.id.2867	rs2367850	TRUE	C	G	0.064006	0.013037	9.14e-07	-0.0021	0.0104	0.8421	24.1038
CKD	class.Betaproteobacteria.id.2867	rs2613606	FALSE	T	C	-0.05131	0.010909	2.56e-06	-0.0017	0.0078	0.8271	22.1225
CKD	class.Betaproteobacteria.id.2867	rs320161	FALSE	G	A	0.057229	0.01262	5.77e-06	-0.0121	0.0097	0.2124	20.5643
CKD	class.Betaproteobacteria.id.2867	rs4033856	FALSE	T	C	0.083242	0.016724	6.44e-07	0.0099	0.0151	0.511	24.7745
CKD	class.Betaproteobacteria.id.2867	rs56386628	FALSE	T	C	-0.06223	0.013569	4.52e-06	-0.0117	0.0106	0.2706	21.0331
CKD	class.Betaproteobacteria.id.2867	rs6087811	FALSE	G	T	-0.09782	0.019852	8.34e-07	-0.0383	0.0163	0.01861	24.2799
CKD	class.Betaproteobacteria.id.2867	rs62395635	FALSE	C	T	0.109741	0.0236	3.32e-06	-0.0121	0.0172	0.4819	21.6229
CKD	class.Betaproteobacteria.id.2867	rs72747231	TRUE	G	C	-0.13728	0.029034	2.26e-06	-0.0341	0.022	0.1223	22.3563
CKD	class.Betaproteobacteria.id.2867	rs75242906	FALSE	T	C	-0.12108	0.028075	1.61e-05	0.0259	0.0207	0.2114	18.5997
CKD	class.Betaproteobacteria.id.2867	rs9964679	FALSE	G	A	0.052911	0.011487	4.1e-06	0.0185	0.0082	0.02481	21.2167
CKD	class.Clostridia.id.1859	rs10774377	FALSE	G	A	0.052659	0.0113858	3.75e-06	-0.0183	0.009	0.04148	21.3902
CKD	class.Clostridia.id.1859	rs112334273	FALSE	A	G	0.0641008	0.0127404	4.87e-07	0.0149	0.0117	0.2028	25.3141
CKD	class.Clostridia.id.1859	rs13105690	FALSE	C	T	-0.0529097	0.011818	7.57e-06	-0.0022	0.0086	0.8019	20.044
CKD	class.Clostridia.id.1859	rs13179700	FALSE	C	T	0.0511937	0.0109569	2.98e-06	-0.0093	0.0081	0.248	21.8303
CKD	class.Clostridia.id.1859	rs13421739	TRUE	G	C	0.0888472	0.0179655	7.6e-07	-0.0092	0.0117	0.4335	24.4574
CKD	class.Clostridia.id.1859	rs1842454	FALSE	A	G	-0.0547202	0.0127338	1.73e-05	0.0019	0.0104	0.855	18.4662
CKD	class.Clostridia.id.1859	rs2273429	FALSE	G	A	-0.0724037	0.0153105	2.26e-06	0.0019	0.0103	0.8518	22.3637
CKD	class.Clostridia.id.1859	rs3792064	FALSE	A	G	0.0795651	0.0182521	1.31e-05	0.024	0.0131	0.06677	19.0029
CKD	class.Clostridia.id.1859	rs6126494	FALSE	T	G	-0.0969353	0.0211699	4.67e-06	-0.011	0.0145	0.445	20.9665
CKD	class.Clostridia.id.1859	rs6797343	FALSE	T	G	0.0592279	0.0134556	1.07e-05	-0.0005	0.0096	0.958	19.3751
CKD	class.Clostridia.id.1859	rs6814436	FALSE	C	T	0.0739995	0.0150815	9.27e-07	0.0081	0.0109	0.4568	24.0751
CKD	class.Clostridia.id.1859	rs6815608	FALSE	C	T	0.103803	0.0210883	8.55e-07	-0.0064	0.0159	0.6866	24.2292
CKD	class.Clostridia.id.1859	rs6934062	TRUE	C	G	0.0524406	0.0116115	6.29e-06	0.0098	0.0091	0.2808	20.3965
CKD	class.Clostridia.id.1859	rs72738886	FALSE	C	T	0.086617	0.0190393	5.38e-06	0.0225	0.0162	0.1668	20.6969
CKD	class.Clostridia.id.1859	rs72915163	FALSE	C	T	-0.0581025	0.0120557	1.44e-06	-0.0019	0.0096	0.847	23.2275
CKD	class.Clostridia.id.1859	rs76767978	FALSE	A	G	0.0698882	0.0156319	7.79e-06	0.0061	0.0124	0.6222	19.9888
CKD	class.Clostridia.id.1859	rs76860606	TRUE	G	C	0.0947036	0.0225117	2.59e-05	-0.0109	0.0138	0.4298	17.6977
CKD	class.Coriobacteriia.id.809	rs11073596	FALSE	G	T	0.051021	0.011434	8.11e-06	-0.0073	0.009	0.4147	19.9114
CKD	class.Coriobacteriia.id.809	rs11250875	FALSE	C	T	0.06075	0.013094	3.49e-06	0.0037	0.0092	0.6901	21.5252
CKD	class.Coriobacteriia.id.809	rs11656361	FALSE	C	A	0.077301	0.017553	1.06e-05	-0.0082	0.0095	0.3878	19.394
CKD	class.Coriobacteriia.id.809	rs12974142	FALSE	A	G	0.07898	0.01772	8.31e-06	-0.0103	0.0141	0.466	19.8658
CKD	class.Coriobacteriia.id.809	rs13307134	FALSE	T	C	0.056569	0.012626	7.46e-06	0.0303	0.0099	0.002257	20.0736
CKD	class.Coriobacteriia.id.809	rs1397793	FALSE	A	G	-0.04989	0.011245	9.15e-06	-0.003	0.0086	0.7273	19.6838
CKD	class.Coriobacteriia.id.809	rs1816223	FALSE	G	A	-0.05863	0.012901	5.51e-06	0.0009	0.0094	0.924	20.6535
CKD	class.Coriobacteriia.id.809	rs240104	FALSE	C	T	-0.06034	0.012685	1.96e-06	-0.0165	0.0098	0.0943	22.6271
CKD	class.Coriobacteriia.id.809	rs2442778	FALSE	A	G	-0.11641	0.025855	6.72e-06	0.0145	0.0153	0.3427	20.2718
CKD	class.Coriobacteriia.id.809	rs3025411	FALSE	G	A	0.092654	0.020947	9.72e-06	-0.0017	0.0194	0.9306	19.5652
CKD	class.Coriobacteriia.id.809	rs34739816	FALSE	T	G	0.096502	0.020767	3.37e-06	0.0223	0.0173	0.1966	21.5936
CKD	class.Coriobacteriia.id.809	rs62448869	TRUE	A	T	-0.04861	0.010898	8.2e-06	-0.0033	0.0084	0.6924	19.8956
CKD	class.Coriobacteriia.id.809	rs67561917	FALSE	G	A	-0.07144	0.015411	3.56e-06	0.0123	0.0129	0.3407	21.4892
CKD	class.Coriobacteriia.id.809	rs719099	FALSE	G	A	0.07784	0.015582	5.86e-07	-0.0043	0.0113	0.7037	24.9551
CKD	class.Coriobacteriia.id.809	rs76779974	TRUE	G	C	0.077489	0.017188	6.53e-06	0.0205	0.0137	0.1341	20.3249
CKD	class.Coriobacteriia.id.809	rs80046645	TRUE	G	C	0.25584	0.0562	5.31e-06	0.0212	0.0231	0.357	20.7236
CKD	class.Coriobacteriia.id.809	rs8010111	FALSE	A	G	-0.10338	0.022929	6.52e-06	-0.0084	0.0174	0.6275	20.3284
CKD	class.Deltaproteobacteria.id.3087	rs112381107	FALSE	T	C	0.206594	0.045691	6.14e-06	-0.002	0.0175	0.9099	20.4444
CKD	class.Deltaproteobacteria.id.3087	rs11599763	FALSE	C	T	-0.05442	0.01174	3.56e-06	0.0145	0.0085	0.08814	21.4873
CKD	class.Deltaproteobacteria.id.3087	rs16851319	TRUE	C	G	-0.07055	0.015085	2.91e-06	0.0094	0.0106	0.375	21.8728
CKD	class.Deltaproteobacteria.id.3087	rs17084793	FALSE	A	G	-0.07108	0.015953	8.38e-06	0.0015	0.0111	0.8935	19.8523
CKD	class.Deltaproteobacteria.id.3087	rs17791387	FALSE	G	A	-0.07359	0.015425	1.83e-06	0.0013	0.0109	0.9041	22.7608
CKD	class.Deltaproteobacteria.id.3087	rs2692012	FALSE	G	A	0.110335	0.025334	1.33e-05	-0.0058	0.016	0.7184	18.9679
CKD	class.Deltaproteobacteria.id.3087	rs2838334	FALSE	A	G	0.056172	0.012412	6.03e-06	-0.0231	0.0086	0.007063	20.4812
CKD	class.Deltaproteobacteria.id.3087	rs3935584	FALSE	T	C	-0.05235	0.011566	6.01e-06	0.0038	0.009	0.6683	20.4865
CKD	class.Deltaproteobacteria.id.3087	rs4506934	FALSE	T	C	-0.09365	0.02012	3.25e-06	0.0203	0.0128	0.1129	21.665
CKD	class.Deltaproteobacteria.id.3087	rs55744759	FALSE	G	A	-0.07797	0.017074	4.96e-06	0.0099	0.0121	0.4146	20.8538
CKD	class.Deltaproteobacteria.id.3087	rs6058181	FALSE	T	C	0.082572	0.016596	6.51e-07	-0.0093	0.0121	0.4432	24.7548
CKD	class.Deltaproteobacteria.id.3087	rs62020470	FALSE	G	A	-0.05854	0.012936	6.03e-06	0.0091	0.0089	0.3023	20.4788
CKD	class.Deltaproteobacteria.id.3087	rs7936267	FALSE	G	A	-0.0561	0.012321	5.29e-06	0.0005	0.0098	0.963	20.7316
CKD	class.Deltaproteobacteria.id.3087	rs9928243	FALSE	A	C	-0.05385	0.011772	4.78e-06	0.0123	0.0079	0.1209	20.9253
CKD	class.Erysipelotrichia.id.2147	rs10781552	FALSE	T	C	-0.0552212	0.0116074	1.96e-06	-0.0126	0.0088	0.1517	22.6329
CKD	class.Erysipelotrichia.id.2147	rs17530232	FALSE	G	A	0.10305	0.0224648	4.49e-06	-0.0146	0.0202	0.4695	21.0423
CKD	class.Erysipelotrichia.id.2147	rs1884466	FALSE	T	C	-0.0475363	0.0106939	8.78e-06	0.0161	0.0083	0.05377	19.7598
CKD	class.Erysipelotrichia.id.2147	rs2300774	FALSE	A	G	0.0524152	0.0106784	9.18e-07	0.0089	0.0082	0.2786	24.0937
CKD	class.Erysipelotrichia.id.2147	rs290833	FALSE	G	T	-0.0497374	0.0111376	7.98e-06	0.006	0.0084	0.4732	19.9425
CKD	class.Erysipelotrichia.id.2147	rs35161940	FALSE	C	T	-0.0806041	0.0167641	1.52e-06	-0.0024	0.0137	0.8594	23.1182
CKD	class.Erysipelotrichia.id.2147	rs4078432	FALSE	T	C	-0.0608929	0.0133764	5.31e-06	NA	0.01	0.9978	20.7232
CKD	class.Erysipelotrichia.id.2147	rs56970041	FALSE	G	T	0.0724144	0.0164471	1.07e-05	-0.0013	0.0114	0.9082	19.3854
CKD	class.Erysipelotrichia.id.2147	rs62504403	FALSE	T	C	0.0681159	0.0127883	1e-07	0.002	0.0111	0.8575	28.3706
CKD	class.Erysipelotrichia.id.2147	rs7234058	FALSE	C	T	-0.0945759	0.0194091	1.1e-06	-0.0094	0.0168	0.5764	23.7438
CKD	class.Erysipelotrichia.id.2147	rs7826267	FALSE	G	T	-0.0839071	0.0199131	2.51e-05	0.0015	0.0152	0.9188	17.755
CKD	class.Erysipelotrichia.id.2147	rs8003149	FALSE	T	C	0.0538798	0.0116888	4.04e-06	0.0053	0.0085	0.5306	21.2477
CKD	class.Erysipelotrichia.id.2147	rs921306	FALSE	C	T	0.0493866	0.0109127	6.02e-06	0.0105	0.0088	0.2337	20.4812
CKD	class.Gammaproteobacteria.id.3303	rs11181912	FALSE	A	G	-0.05792	0.01188	1.09e-06	0.0057	0.0085	0.5039	23.7697
CKD	class.Gammaproteobacteria.id.3303	rs12404135	FALSE	G	A	-0.07888	0.017242	4.76e-06	0.0235	0.0129	0.06861	20.9295
CKD	class.Gammaproteobacteria.id.3303	rs2234691	FALSE	C	T	0.076291	0.017196	9.14e-06	0.0038	0.0121	0.7573	19.683
CKD	class.Gammaproteobacteria.id.3303	rs6469506	TRUE	A	T	0.054142	0.011633	3.25e-06	0.0064	0.008	0.4252	21.6613
CKD	class.Gammaproteobacteria.id.3303	rs6706173	FALSE	C	A	0.074251	0.014639	3.94e-07	0.0099	0.01	0.3194	25.7266
CKD	class.Gammaproteobacteria.id.3303	rs75101789	FALSE	T	C	0.072901	0.0163	7.73e-06	-0.0036	0.0117	0.7574	20.0028
CKD	class.Gammaproteobacteria.id.3303	rs79795896	FALSE	G	A	-0.15921	0.035137	5.87e-06	-0.0406	0.0217	0.06188	20.5311
CKD	class.Gammaproteobacteria.id.3303	rs9494710	FALSE	T	C	-0.05497	0.012092	5.48e-06	0.0009	0.0093	0.9217	20.6659
CKD	class.Gammaproteobacteria.id.3303	rs9973122	TRUE	A	T	0.074061	0.01626	5.24e-06	0.0133	0.0121	0.2716	20.7462
CKD	class.Lentisphaeria.id.225	rs1002941	FALSE	A	G	0.105025	0.023348	6.85e-06	0.0076	0.0088	0.3876	20.2342
CKD	class.Lentisphaeria.id.225	rs11770843	FALSE	T	C	0.109431	0.023488	3.18e-06	-0.0132	0.01	0.1887	21.7064
CKD	class.Lentisphaeria.id.225	rs17114848	FALSE	A	G	0.152377	0.032433	2.62e-06	0.0054	0.0115	0.6387	22.0732
CKD	class.Lentisphaeria.id.225	rs2031282	FALSE	G	A	0.122369	0.027033	5.99e-06	-0.008	0.0116	0.4932	20.4906
CKD	class.Lentisphaeria.id.225	rs2731834	TRUE	G	C	0.109438	0.023693	3.86e-06	0.0124	0.009	0.1715	21.3352
CKD	class.Lentisphaeria.id.225	rs2825714	FALSE	G	A	-0.13741	0.028925	2.03e-06	0.0122	0.0116	0.2893	22.5678
CKD	class.Lentisphaeria.id.225	rs62570196	FALSE	T	C	-0.21635	0.043987	8.72e-07	-0.0016	0.0189	0.9337	24.1916
CKD	class.Lentisphaeria.id.225	rs72640280	FALSE	G	A	0.220207	0.04862	5.92e-06	0.0079	0.0147	0.5923	20.5131
CKD	class.Lentisphaeria.id.225	rs73113483	TRUE	A	T	-0.13122	0.028871	5.5e-06	0.0129	0.0127	0.3082	20.6574
CKD	class.Lentisphaeria.id.225	rs77599476	FALSE	G	A	0.230292	0.048017	1.62e-06	-0.0272	0.0191	0.1541	23.0021
CKD	class.Melainabacteria.id.1589	rs10148250	FALSE	A	G	0.086193	0.019338	8.31e-06	-0.0023	0.0096	0.8134	19.8665
CKD	class.Melainabacteria.id.1589	rs10738747	FALSE	A	G	0.081462	0.018441	9.99e-06	-0.0081	0.008	0.3123	19.5138
CKD	class.Melainabacteria.id.1589	rs11150282	FALSE	C	T	0.098949	0.019697	5.07e-07	-0.0107	0.0085	0.2046	25.2361
CKD	class.Melainabacteria.id.1589	rs113884518	FALSE	C	T	-0.20535	0.045498	6.38e-06	0.0087	0.0216	0.6854	20.3706
CKD	class.Melainabacteria.id.1589	rs1221147	TRUE	A	T	0.123968	0.027896	8.83e-06	0.0138	0.0141	0.3264	19.7486
CKD	class.Melainabacteria.id.1589	rs16851659	TRUE	C	G	-0.08961	0.018643	1.54e-06	-0.005	0.0079	0.5295	23.1037
CKD	class.Melainabacteria.id.1589	rs28678345	FALSE	C	T	0.214848	0.047088	5.05e-06	-0.0396	0.0179	0.02714	20.8182
CKD	class.Melainabacteria.id.1589	rs367480	FALSE	A	G	-0.08376	0.01858	6.54e-06	0.065	0.0079	0.9572	20.3227
CKD	class.Melainabacteria.id.1589	rs4129395	FALSE	A	G	0.089619	0.018511	1.29e-06	0.0046	0.0078	0.559	23.4391
CKD	class.Melainabacteria.id.1589	rs73074665	TRUE	T	A	0.166216	0.035573	2.97e-06	-0.0377	0.017	0.02684	21.8326
CKD	class.Melainabacteria.id.1589	rs789069	FALSE	C	A	-0.10354	0.023429	9.9e-06	0.0191	0.0102	0.06213	19.5303
CKD	class.Melainabacteria.id.1589	rs79790072	FALSE	C	T	0.226722	0.048784	3.36e-06	0.0009	0.023	0.9698	21.5989
CKD	class.Melainabacteria.id.1589	rs9864379	FALSE	C	T	-0.15973	0.029255	4.76e-08	-0.0081	0.0139	0.5597	29.8107
CKD	class.Methanobacteria.id.119	rs10202904	FALSE	G	T	-0.12175	0.023536	2.3e-07	0.0052	0.0084	0.5342	26.7592
CKD	class.Methanobacteria.id.119	rs10424197	FALSE	A	G	-0.11127	0.024752	6.94e-06	0.011	0.0081	0.1757	20.2086
CKD	class.Methanobacteria.id.119	rs11018665	TRUE	T	A	0.111465	0.025052	8.61e-06	0.0051	0.009	0.5726	19.7967
CKD	class.Methanobacteria.id.119	rs12825290	TRUE	G	C	-0.21678	0.04935	1.12e-05	-0.0124	0.0209	0.5536	19.2959
CKD	class.Methanobacteria.id.119	rs4257531	FALSE	A	G	0.164498	0.036496	6.57e-06	0.0067	0.0146	0.647	20.3156
CKD	class.Methanobacteria.id.119	rs56131665	FALSE	A	G	0.178661	0.039298	5.46e-06	-0.0205	0.0161	0.2034	20.669
CKD	class.Methanobacteria.id.119	rs62241835	FALSE	T	G	-0.20339	0.041793	1.14e-06	0.0073	0.0166	0.6585	23.6838
CKD	class.Methanobacteria.id.119	rs6508769	FALSE	C	T	0.153519	0.034452	8.35e-06	-0.0141	0.012	0.2375	19.8562
CKD	class.Methanobacteria.id.119	rs73068003	FALSE	T	G	-0.15814	0.03518	6.95e-06	-0.0137	0.0118	0.2446	20.2065
CKD	class.Methanobacteria.id.119	rs73457410	FALSE	G	A	0.21534	0.04367	8.18e-07	0.0028	0.0137	0.8379	24.3155
CKD	class.Methanobacteria.id.119	rs75208022	FALSE	T	C	-0.22724	0.048763	3.16e-06	-0.0092	0.0166	0.5777	21.7164
CKD	class.Methanobacteria.id.119	rs894996	FALSE	A	C	0.216999	0.044908	1.35e-06	0.001	0.0154	0.9465	23.349
CKD	class.Mollicutes.id.3920	rs10108398	FALSE	A	G	0.076914	0.015395	5.85e-07	-0.0207	0.0099	0.03649	24.9604
CKD	class.Mollicutes.id.3920	rs12566890	FALSE	G	T	-0.10115	0.023098	1.19e-05	-0.0135	0.013	0.2996	19.1771
CKD	class.Mollicutes.id.3920	rs17214486	FALSE	A	C	0.06099	0.013562	6.89e-06	-0.0088	0.008	0.2727	20.2241
CKD	class.Mollicutes.id.3920	rs2464826	FALSE	C	A	0.094424	0.021181	8.27e-06	-0.0202	0.0146	0.1656	19.8734
CKD	class.Mollicutes.id.3920	rs28537087	FALSE	A	G	0.082087	0.018831	1.31e-05	-0.0061	0.0119	0.6084	19.0021
CKD	class.Mollicutes.id.3920	rs3768491	FALSE	G	A	-0.06811	0.014906	4.9e-06	-0.0289	0.0096	0.002632	20.8785
CKD	class.Mollicutes.id.3920	rs4885016	FALSE	C	T	-0.08196	0.018163	6.41e-06	0.0255	0.0096	0.9764	20.3624
CKD	class.Mollicutes.id.3920	rs6043847	FALSE	C	T	-0.11494	0.024861	3.78e-06	0.0085	0.0125	0.493	21.375
CKD	class.Mollicutes.id.3920	rs67374027	TRUE	T	A	0.075239	0.015477	1.17e-06	0.0157	0.009	0.08216	23.6327
CKD	class.Mollicutes.id.3920	rs72901605	FALSE	C	T	-0.08419	0.017812	2.29e-06	-0.0312	0.0121	0.009874	22.3406
CKD	class.Mollicutes.id.3920	rs74603314	FALSE	C	T	0.221639	0.046292	1.69e-06	-0.0158	0.0232	0.496	22.9235
CKD	class.Mollicutes.id.3920	rs78169027	FALSE	G	A	-0.10828	0.023729	5.03e-06	-0.0076	0.016	0.6349	20.8227
CKD	class.Negativicutes.id.216	rs10787507	TRUE	C	G	-0.05451	0.012704	1.78e-05	-0.0067	0.0096	0.4832	18.4107
CKD	class.Negativicutes.id.216	rs1135612	FALSE	A	G	0.052979	0.011918	8.77e-06	-0.013	0.0086	0.1332	19.7606
CKD	class.Negativicutes.id.216	rs13086907	FALSE	A	G	0.062531	0.013174	2.07e-06	0.0046	0.0097	0.6367	22.5297
CKD	class.Negativicutes.id.216	rs1447205	TRUE	C	G	-0.05021	0.010838	3.62e-06	-0.005	0.0084	0.5572	21.4626
CKD	class.Negativicutes.id.216	rs1643968	FALSE	C	T	-0.05653	0.01123	4.81e-07	-0.0028	0.0083	0.7372	25.3395
CKD	class.Negativicutes.id.216	rs1649999	FALSE	G	A	0.074899	0.016646	6.81e-06	-0.0147	0.0126	0.2438	20.2457
CKD	class.Negativicutes.id.216	rs2834062	FALSE	G	A	0.048906	0.010884	7.01e-06	-0.0059	0.0085	0.4918	20.1905
CKD	class.Negativicutes.id.216	rs4722181	FALSE	G	T	0.050131	0.01058	2.15e-06	-0.0066	0.0081	0.4206	22.4513
CKD	class.Negativicutes.id.216	rs60274479	FALSE	C	T	-0.06596	0.013414	8.76e-07	0.0143	0.0107	0.1837	24.1794
CKD	class.Negativicutes.id.216	rs61249479	FALSE	C	A	0.077708	0.016863	4.06e-06	0.0174	0.0122	0.1553	21.2355
CKD	class.Negativicutes.id.216	rs71405394	FALSE	A	G	-0.11418	0.02405	2.06e-06	0.0108	0.0201	0.5934	22.5398
CKD	class.Negativicutes.id.216	rs73232831	FALSE	A	G	-0.15183	0.031493	1.43e-06	0.002	0.0209	0.9252	23.2427
CKD	class.Negativicutes.id.216	rs9423647	FALSE	A	G	0.047817	0.010528	5.58e-06	-0.0017	0.0083	0.8337	20.6287
CKD	class.Verrucomicrobiae.id.4029	rs11184341	TRUE	C	G	0.065534	0.014223	4.07e-06	-0.0088	0.0083	0.2917	21.23
CKD	class.Verrucomicrobiae.id.4029	rs111862613	FALSE	C	T	0.090699	0.019675	4.03e-06	-0.0074	0.0157	0.6378	21.2508
CKD	class.Verrucomicrobiae.id.4029	rs117107102	FALSE	G	A	0.204683	0.043157	2.11e-06	0.002	0.022	0.9267	22.4937
CKD	class.Verrucomicrobiae.id.4029	rs11729256	FALSE	C	T	0.07498	0.015018	5.95e-07	0.0019	0.0093	0.8351	24.9268
CKD	class.Verrucomicrobiae.id.4029	rs12908520	FALSE	A	G	0.061893	0.013095	2.28e-06	-0.0063	0.0082	0.4422	22.3394
CKD	class.Verrucomicrobiae.id.4029	rs2602429	FALSE	T	C	0.074684	0.015619	1.74e-06	0.0061	0.0094	0.5136	22.8638
CKD	class.Verrucomicrobiae.id.4029	rs4242783	FALSE	A	G	0.068929	0.014769	3.06e-06	-0.0026	0.0093	0.7806	21.7822
CKD	class.Verrucomicrobiae.id.4029	rs4936098	FALSE	G	A	0.064884	0.013593	1.81e-06	-0.0158	0.0093	0.0885	22.7848
CKD	class.Verrucomicrobiae.id.4029	rs61779207	FALSE	A	G	-0.07583	0.016776	6.18e-06	-0.0586	0.0112	0.9928	20.4317
CKD	class.Verrucomicrobiae.id.4029	rs74542928	FALSE	C	T	0.112164	0.023642	2.09e-06	0.0056	0.0162	0.7287	22.5081
CKD	class.Verrucomicrobiae.id.4029	rs9349825	FALSE	G	A	-0.0704	0.014713	1.71e-06	-0.0058	0.0092	0.5258	22.8951
CKD	class.Verrucomicrobiae.id.4029	rs941682	FALSE	A	G	-0.06314	0.014377	1.12e-05	-0.0044	0.0086	0.6099	19.2874
CKD	family.Acidaminococcaceae.id.2166	rs262812	FALSE	C	T	-0.06567	0.014226	3.9e-06	-0.0104	0.0091	0.2548	21.3093
CKD	family.Acidaminococcaceae.id.2166	rs2933324	FALSE	G	A	-0.06626	0.014026	2.31e-06	-0.0066	0.0089	0.4622	22.317
CKD	family.Acidaminococcaceae.id.2166	rs45497800	FALSE	C	T	-0.11786	0.025735	4.65e-06	-0.0324	0.0184	0.07816	20.9742
CKD	family.Acidaminococcaceae.id.2166	rs6427992	TRUE	C	G	-0.05959	0.01296	4.27e-06	-0.0002	0.0083	0.9779	21.1415
CKD	family.Acidaminococcaceae.id.2166	rs6589457	FALSE	G	A	0.165911	0.034952	2.07e-06	-0.034	0.016	0.03291	22.5323
CKD	family.Acidaminococcaceae.id.2166	rs6923842	FALSE	C	T	-0.07961	0.016919	2.53e-06	0.0045	0.0113	0.6912	22.1404
CKD	family.Acidaminococcaceae.id.2166	rs74540770	FALSE	A	G	-0.10897	0.024353	7.66e-06	-0.0085	0.0178	0.6351	20.0221
CKD	family.Acidaminococcaceae.id.2166	rs78702810	FALSE	C	T	-0.14376	0.032324	8.7e-06	-0.0184	0.0194	0.3433	19.78
CKD	family.Actinomycetaceae.id.421	rs2889192	FALSE	T	G	0.088754	0.019501	5.33e-06	0.013	0.0092	0.1592	20.7139
CKD	family.Actinomycetaceae.id.421	rs34583783	FALSE	T	G	0.123756	0.026427	2.83e-06	0.015	0.0131	0.9629	21.9299
CKD	family.Actinomycetaceae.id.421	rs35011108	FALSE	G	A	0.241826	0.05038	1.59e-06	-0.024	0.0222	0.2796	23.0404
CKD	family.Actinomycetaceae.id.421	rs4073240	FALSE	A	G	0.074755	0.016468	5.64e-06	-0.0038	0.0084	0.6509	20.6062
CKD	family.Actinomycetaceae.id.421	rs58484246	FALSE	C	T	0.076141	0.016901	6.63e-06	-0.0069	0.0086	0.4206	20.2961
CKD	family.Alcaligenaceae.id.2875	rs112135816	FALSE	G	T	-0.07751	0.017155	6.25e-06	0.0064	0.0144	0.6571	20.4143
CKD	family.Alcaligenaceae.id.2875	rs112159068	TRUE	T	A	0.131484	0.028109	2.9e-06	-0.0331	0.0174	0.05799	21.8804
CKD	family.Alcaligenaceae.id.2875	rs1153990	FALSE	G	A	-0.05873	0.012831	4.71e-06	-0.0069	0.0097	0.4794	20.9507
CKD	family.Alcaligenaceae.id.2875	rs147968	FALSE	T	C	0.048948	0.011032	9.13e-06	0.0025	0.0078	0.7452	19.6862
CKD	family.Alcaligenaceae.id.2875	rs17000015	TRUE	T	A	-0.06093	0.012536	1.17e-06	-0.0006	0.0094	0.9513	23.6235
CKD	family.Alcaligenaceae.id.2875	rs2367850	TRUE	C	G	0.06291	0.013171	1.78e-06	-0.0021	0.0104	0.8421	22.814
CKD	family.Alcaligenaceae.id.2875	rs28480294	FALSE	C	T	-0.0517	0.01155	7.61e-06	-0.0003	0.0085	0.9731	20.0363
CKD	family.Alcaligenaceae.id.2875	rs4033856	FALSE	T	C	0.081834	0.016893	1.27e-06	0.0099	0.0151	0.511	23.4668
CKD	family.Alcaligenaceae.id.2875	rs62191117	FALSE	G	A	0.06843	0.013364	3.04e-07	-0.0003	0.01	0.9759	26.2192
CKD	family.Alcaligenaceae.id.2875	rs62395635	FALSE	C	T	0.110583	0.023851	3.55e-06	-0.0121	0.0172	0.4819	21.4963
CKD	family.Alcaligenaceae.id.2875	rs67737557	TRUE	G	C	0.073841	0.015168	1.13e-06	-0.0262	0.0129	0.04253	23.6995
CKD	family.Alcaligenaceae.id.2875	rs6969323	FALSE	C	A	-0.05936	0.012914	4.3e-06	-0.0009	0.0094	0.9199	21.1284
CKD	family.Alcaligenaceae.id.2875	rs7302582	TRUE	C	G	-0.10682	0.023298	4.54e-06	0.0169	0.0146	0.248	21.0217
CKD	family.Alcaligenaceae.id.2875	rs74776516	FALSE	G	T	-0.09441	0.021329	9.59e-06	-0.0399	0.018	0.02635	19.5927
CKD	family.Alcaligenaceae.id.2875	rs7638039	FALSE	C	T	0.060334	0.012778	2.34e-06	0.0029	0.0098	0.7666	22.2945
CKD	family.Alcaligenaceae.id.2875	rs9537886	FALSE	C	A	-0.05709	0.011068	2.5e-07	-0.0006	0.0085	0.9473	26.6061
CKD	family.Alcaligenaceae.id.2875	rs9964679	FALSE	G	A	0.053705	0.011601	3.67e-06	0.0185	0.0082	0.02481	21.4308
CKD	family.Bacteroidaceae.id.917	rs11585893	FALSE	G	A	-0.07407	0.014763	5.24e-07	-0.0053	0.0114	0.6397	25.173
CKD	family.Bacteroidaceae.id.917	rs13207588	FALSE	G	A	-0.0592	0.013119	6.4e-06	0.009	0.0124	0.465	20.363
CKD	family.Bacteroidaceae.id.917	rs1340391	FALSE	C	T	-0.0592	0.013224	7.58e-06	-0.0079	0.0102	0.4363	20.0409
CKD	family.Bacteroidaceae.id.917	rs17619981	FALSE	G	T	0.088098	0.0187	2.46e-06	0.001	0.0146	0.9453	22.1947
CKD	family.Bacteroidaceae.id.917	rs2023437	FALSE	C	T	-0.07823	0.016763	3.06e-06	0.0022	0.0147	0.8785	21.7793
CKD	family.Bacteroidaceae.id.917	rs2366421	TRUE	A	T	-0.05282	0.011712	6.5e-06	0.0119	0.0092	0.1952	20.3392
CKD	family.Bacteroidaceae.id.917	rs28757219	TRUE	A	T	0.08184	0.017032	1.55e-06	0.0047	0.0136	0.7303	23.0887
CKD	family.Bacteroidaceae.id.917	rs495004	TRUE	G	C	-0.06075	0.012987	2.9e-06	0.0131	0.0103	0.2031	21.8814
CKD	family.Bacteroidaceae.id.917	rs66474973	FALSE	T	G	0.081252	0.016448	7.81e-07	-0.0092	0.0148	0.5312	24.4029
CKD	family.Bacteroidaceae.id.917	rs66710942	FALSE	T	C	0.048804	0.010741	5.53e-06	-0.0109	0.0085	0.2014	20.6453
CKD	family.Bacteroidaceae.id.917	rs6795673	FALSE	T	C	0.053857	0.010525	3.11e-07	-0.0033	0.0077	0.6661	26.1842
CKD	family.Bacteroidaceae.id.917	rs9507307	FALSE	T	C	0.060446	0.012913	2.85e-06	-0.0132	0.0104	0.2028	21.9119
CKD	family.BacteroidalesS24.7group.id.11173	rs10872669	FALSE	G	A	-0.12307	0.027567	8.03e-06	-0.0025	0.0154	0.8737	19.9308
CKD	family.BacteroidalesS24.7group.id.11173	rs11135366	TRUE	G	C	0.084214	0.018374	4.58e-06	-0.0083	0.0094	0.3775	21.0069
CKD	family.BacteroidalesS24.7group.id.11173	rs12748533	FALSE	T	G	-0.08211	0.01727	1.99e-06	0.0168	0.0088	0.05503	22.6052
CKD	family.BacteroidalesS24.7group.id.11173	rs17043770	FALSE	A	G	-0.17689	0.034409	2.74e-07	-0.01	0.0133	0.4517	26.4279
CKD	family.BacteroidalesS24.7group.id.11173	rs61508842	FALSE	C	T	0.122574	0.027239	6.8e-06	0.0165	0.0149	0.2654	20.2495
CKD	family.BacteroidalesS24.7group.id.11173	rs6831034	TRUE	A	T	-0.09565	0.020523	3.15e-06	0.0029	0.0111	0.7922	21.7214
CKD	family.BacteroidalesS24.7group.id.11173	rs689695	FALSE	A	C	0.081458	0.016706	1.08e-06	0.003	0.0095	0.7505	23.7751
CKD	family.BacteroidalesS24.7group.id.11173	rs7217209	FALSE	T	C	0.084302	0.018731	6.77e-06	0.0059	0.0133	0.6582	20.256
CKD	family.BacteroidalesS24.7group.id.11173	rs738193	FALSE	C	T	0.084733	0.016586	3.24e-07	-0.0057	0.0083	0.491	26.0989
CKD	family.BacteroidalesS24.7group.id.11173	rs78609301	FALSE	G	A	-0.08671	0.019571	9.41e-06	-0.0028	0.0099	0.7767	19.6296
CKD	family.BacteroidalesS24.7group.id.11173	rs941000	FALSE	T	C	0.085027	0.016338	1.95e-07	0.0071	0.0086	0.4096	27.0842
CKD	family.Bifidobacteriaceae.id.433	rs10496759	TRUE	C	G	0.063713	0.014431	1.01e-05	0.0008	0.0093	0.9286	19.4923
CKD	family.Bifidobacteriaceae.id.433	rs10831953	FALSE	A	G	0.053754	0.012375	1.4e-05	0.0038	0.0089	0.6696	18.8682
CKD	family.Bifidobacteriaceae.id.433	rs10841473	TRUE	C	G	-0.0613	0.012884	1.96e-06	0.0043	0.0093	0.6422	22.637
CKD	family.Bifidobacteriaceae.id.433	rs10857328	TRUE	A	T	0.0562	0.01264	8.73e-06	0.008	0.0087	0.3555	19.7687
CKD	family.Bifidobacteriaceae.id.433	rs12446429	FALSE	C	T	0.08101	0.019073	2.16e-05	-0.0199	0.0173	0.2492	18.0401
CKD	family.Bifidobacteriaceae.id.433	rs13020688	FALSE	A	G	0.058404	0.012208	1.72e-06	0.0087	0.0096	0.3651	22.8874
CKD	family.Bifidobacteriaceae.id.433	rs182549	FALSE	T	C	0.11707	0.01267	2.47e-20	-0.0031	0.0115	0.7851	85.3764
CKD	family.Bifidobacteriaceae.id.433	rs4567981	TRUE	A	T	0.057776	0.011739	8.57e-07	-0.0043	0.0082	0.6017	24.2233
CKD	family.Bifidobacteriaceae.id.433	rs4957061	FALSE	C	T	0.056987	0.011691	1.09e-06	0.0049	0.0097	0.6104	23.7601
CKD	family.Bifidobacteriaceae.id.433	rs540489	FALSE	G	T	-0.06325	0.013817	4.7e-06	0.0019	0.0098	0.8431	20.9553
CKD	family.Bifidobacteriaceae.id.433	rs55888705	FALSE	G	A	0.053673	0.012059	8.55e-06	-0.0089	0.0086	0.2997	19.8102
CKD	family.Bifidobacteriaceae.id.433	rs677208	TRUE	C	G	0.072859	0.016482	9.85e-06	0.0047	0.0117	0.6872	19.541
CKD	family.Bifidobacteriaceae.id.433	rs6899771	FALSE	G	A	-0.09143	0.02026	6.4e-06	0.0153	0.0148	0.3004	20.3657
CKD	family.Bifidobacteriaceae.id.433	rs7174549	FALSE	T	C	0.055173	0.012465	9.6e-06	0.0098	0.0089	0.2703	19.5915
CKD	family.Bifidobacteriaceae.id.433	rs7322849	FALSE	C	T	0.110676	0.0201	3.66e-08	-0.0077	0.0121	0.5243	30.319
CKD	family.Bifidobacteriaceae.id.433	rs73797465	FALSE	G	T	-0.09426	0.020842	6.11e-06	-0.0018	0.0151	0.9046	20.4539
CKD	family.Bifidobacteriaceae.id.433	rs76671854	TRUE	G	C	-0.0893	0.018318	1.09e-06	-0.0161	0.0141	0.2554	23.7655
CKD	family.Bifidobacteriaceae.id.433	rs857444	FALSE	T	C	0.055397	0.012067	4.42e-06	0.0066	0.0086	0.4385	21.0753
CKD	family.Christensenellaceae.id.1866	rs117186816	FALSE	A	G	-0.20648	0.043636	2.23e-06	-0.0161	0.023	0.4829	22.3906
CKD	family.Christensenellaceae.id.1866	rs12380890	FALSE	G	A	-0.0504	0.011105	5.67e-06	-0.0031	0.0081	0.7018	20.5979
CKD	family.Christensenellaceae.id.1866	rs12657403	FALSE	G	A	0.078108	0.017189	5.52e-06	-0.0262	0.0113	0.02077	20.6486
CKD	family.Christensenellaceae.id.1866	rs4076564	FALSE	A	G	-0.18862	0.039209	1.5e-06	0.0035	0.0159	0.8279	23.1422
CKD	family.Christensenellaceae.id.1866	rs4805124	TRUE	G	C	0.048651	0.010907	8.17e-06	-0.0044	0.0077	0.5651	19.8963
CKD	family.Christensenellaceae.id.1866	rs5763231	FALSE	T	C	-0.0682	0.014949	5.06e-06	-0.0202	0.0117	0.08378	20.8135
CKD	family.Christensenellaceae.id.1866	rs62573205	FALSE	A	G	-0.06548	0.01335	9.35e-07	0.0011	0.0095	0.9056	24.0577
CKD	family.Christensenellaceae.id.1866	rs7211194	FALSE	T	C	0.049209	0.011092	9.14e-06	0.0162	0.0084	0.0548	19.682
CKD	family.Christensenellaceae.id.1866	rs72706624	FALSE	T	G	0.088263	0.019757	7.92e-06	0.0101	0.0161	0.533	19.9579
CKD	family.Christensenellaceae.id.1866	rs77867022	FALSE	T	G	-0.16044	0.037959	2.37e-05	-0.0003	0.0131	0.9833	17.8647
CKD	family.Christensenellaceae.id.1866	rs870002	FALSE	T	C	0.048895	0.010982	8.49e-06	-0.0117	0.0085	0.1669	19.8228
CKD	family.Christensenellaceae.id.1866	rs892686	FALSE	G	A	0.050611	0.010965	3.92e-06	-0.0121	0.008	0.1324	21.3046
CKD	family.Clostridiaceae1.id.1869	rs10875374	FALSE	T	C	-0.05368	0.011944	6.99e-06	0.0118	0.0078	0.13	20.1988
CKD	family.Clostridiaceae1.id.1869	rs12186080	FALSE	A	G	0.074824	0.016246	4.11e-06	-0.0026	0.0109	0.8153	21.2124
CKD	family.Clostridiaceae1.id.1869	rs12341505	FALSE	A	G	0.08145	0.017934	5.58e-06	-0.0058	0.0121	0.631	20.6266
CKD	family.Clostridiaceae1.id.1869	rs12490337	TRUE	G	C	-0.06169	0.013693	6.62e-06	-0.013	0.0087	0.1342	20.297
CKD	family.Clostridiaceae1.id.1869	rs2795528	FALSE	A	G	-0.18097	0.039091	3.67e-06	-0.0088	0.0197	0.6558	21.4318
CKD	family.Clostridiaceae1.id.1869	rs2817172	FALSE	T	C	0.056337	0.012392	5.46e-06	0.0048	0.0084	0.5711	20.6683
CKD	family.Clostridiaceae1.id.1869	rs4723021	FALSE	C	T	-0.10638	0.024194	1.1e-05	-0.0206	0.0136	0.1303	19.3332
CKD	family.Clostridiaceae1.id.1869	rs550843	FALSE	C	T	-0.07348	0.016838	1.28e-05	0.0161	0.0111	0.1464	19.044
CKD	family.Clostridiaceae1.id.1869	rs56188186	FALSE	G	A	0.096777	0.021747	8.58e-06	-0.0019	0.0174	0.912	19.8037
CKD	family.Clostridiaceae1.id.1869	rs62397761	FALSE	G	A	0.06158	0.01362	6.14e-06	-0.0007	0.0098	0.9443	20.4421
CKD	family.Clostridiaceae1.id.1869	rs881532	FALSE	G	A	-0.0533	0.011901	7.5e-06	-0.002	0.0084	0.8076	20.058
CKD	family.ClostridialesvadinBB60group.id.11286	rs10517600	FALSE	G	T	0.062699	0.013936	6.83e-06	0.0051	0.0084	0.5436	20.2416
CKD	family.ClostridialesvadinBB60group.id.11286	rs10904722	FALSE	T	C	-0.06723	0.014712	4.88e-06	0.0019	0.0081	0.8122	20.8825
CKD	family.ClostridialesvadinBB60group.id.11286	rs118104867	FALSE	T	C	0.214464	0.04551	2.45e-06	-0.0388	0.0198	0.05045	22.2073
CKD	family.ClostridialesvadinBB60group.id.11286	rs13409132	FALSE	G	A	-0.16542	0.035215	2.64e-06	0.0094	0.0188	0.6165	22.0658
CKD	family.ClostridialesvadinBB60group.id.11286	rs17121075	FALSE	A	G	0.076925	0.017223	7.96e-06	0.0055	0.0102	0.5901	19.9488
CKD	family.ClostridialesvadinBB60group.id.11286	rs2191834	FALSE	T	G	0.074638	0.015914	2.73e-06	0.0056	0.0085	0.5128	21.9969
CKD	family.ClostridialesvadinBB60group.id.11286	rs28691777	FALSE	T	C	0.137134	0.0267	2.8e-07	-0.0117	0.0165	0.4765	26.3796
CKD	family.ClostridialesvadinBB60group.id.11286	rs34088226	FALSE	G	A	-0.11781	0.026924	1.21e-05	0.0231	0.0187	0.2185	19.1463
CKD	family.ClostridialesvadinBB60group.id.11286	rs55682560	FALSE	T	C	-0.13152	0.026132	4.83e-07	-0.0201	0.0173	0.2458	25.3302
CKD	family.ClostridialesvadinBB60group.id.11286	rs6588624	FALSE	A	G	-0.06623	0.013815	1.63e-06	-0.0047	0.0081	0.5603	22.9831
CKD	family.ClostridialesvadinBB60group.id.11286	rs66714985	FALSE	C	A	0.116908	0.025245	3.64e-06	-0.0049	0.0119	0.6815	21.4456
CKD	family.ClostridialesvadinBB60group.id.11286	rs6755871	TRUE	G	C	-0.06138	0.013898	1e-05	0.0079	0.0084	0.3476	19.5051
CKD	family.ClostridialesvadinBB60group.id.11286	rs7226487	FALSE	G	A	-0.06437	0.01387	3.47e-06	0.015	0.0081	0.06475	21.5384
CKD	family.ClostridialesvadinBB60group.id.11286	rs7538034	FALSE	G	T	-0.0786	0.016598	2.19e-06	-0.0047	0.0095	0.6191	22.4251
CKD	family.ClostridialesvadinBB60group.id.11286	rs7725895	FALSE	G	A	-0.11622	0.024037	1.33e-06	-0.0121	0.011	0.2713	23.3777
CKD	family.ClostridialesvadinBB60group.id.11286	rs989682	FALSE	G	A	0.070194	0.015536	6.24e-06	-0.0002	0.0082	0.9783	20.4137
CKD	family.ClostridialesvadinBB60group.id.11286	rs9979874	TRUE	C	G	-0.07389	0.015091	9.76e-07	-0.019	0.0086	0.02787	23.9737
CKD	family.Coriobacteriaceae.id.811	rs11073596	FALSE	G	T	0.0510212	0.0114339	8.11e-06	-0.0073	0.009	0.4147	19.9118
CKD	family.Coriobacteriaceae.id.811	rs11250875	FALSE	C	T	0.06075	0.0130939	3.49e-06	0.0037	0.0092	0.6901	21.5256
CKD	family.Coriobacteriaceae.id.811	rs11656361	FALSE	C	A	0.0773006	0.017553	1.06e-05	-0.0082	0.0095	0.3878	19.3939
CKD	family.Coriobacteriaceae.id.811	rs12974142	FALSE	A	G	0.0789796	0.0177205	8.31e-06	-0.0103	0.0141	0.466	19.8646
CKD	family.Coriobacteriaceae.id.811	rs13307134	FALSE	T	C	0.0565686	0.0126265	7.46e-06	0.0303	0.0099	0.002257	20.0718
CKD	family.Coriobacteriaceae.id.811	rs1397793	FALSE	A	G	-0.0498855	0.0112446	9.15e-06	-0.003	0.0086	0.7273	19.6815
CKD	family.Coriobacteriaceae.id.811	rs1816223	FALSE	G	A	-0.0586265	0.0129006	5.51e-06	0.0009	0.0094	0.924	20.6523
CKD	family.Coriobacteriaceae.id.811	rs240104	FALSE	C	T	-0.0603429	0.0126849	1.96e-06	-0.0165	0.0098	0.0943	22.6296
CKD	family.Coriobacteriaceae.id.811	rs2442778	FALSE	A	G	-0.116408	0.0258545	6.72e-06	0.0145	0.0153	0.3427	20.2719
CKD	family.Coriobacteriaceae.id.811	rs3025411	FALSE	G	A	0.0926543	0.0209468	9.72e-06	-0.0017	0.0194	0.9306	19.5657
CKD	family.Coriobacteriaceae.id.811	rs34739816	FALSE	T	G	0.0965017	0.0207666	3.37e-06	0.0223	0.0173	0.1966	21.5943
CKD	family.Coriobacteriaceae.id.811	rs62448869	TRUE	A	T	-0.0486059	0.0108982	8.2e-06	-0.0033	0.0084	0.6924	19.8914
CKD	family.Coriobacteriaceae.id.811	rs67561917	FALSE	G	A	-0.0714367	0.0154113	3.56e-06	0.0123	0.0129	0.3407	21.4863
CKD	family.Coriobacteriaceae.id.811	rs719099	FALSE	G	A	0.0778402	0.0155815	5.86e-07	-0.0043	0.0113	0.7037	24.9568
CKD	family.Coriobacteriaceae.id.811	rs76779974	TRUE	G	C	0.0774888	0.0171877	6.53e-06	0.0205	0.0137	0.1341	20.3256
CKD	family.Coriobacteriaceae.id.811	rs80046645	TRUE	G	C	0.25584	0.0561995	5.31e-06	0.0212	0.0231	0.357	20.7239
CKD	family.Coriobacteriaceae.id.811	rs8010111	FALSE	A	G	-0.103377	0.0229286	6.52e-06	-0.0084	0.0174	0.6275	20.3278
CKD	family.Defluviitaleaceae.id.1924	rs112893842	FALSE	C	T	0.110761	0.023254	1.91e-06	0.0009	0.0109	0.932	22.6871
CKD	family.Defluviitaleaceae.id.1924	rs1582238	FALSE	C	T	0.080192	0.016706	1.59e-06	-0.005	0.009	0.5804	23.0418
CKD	family.Defluviitaleaceae.id.1924	rs17051335	FALSE	T	C	-0.13431	0.02922	4.29e-06	-0.0051	0.0166	0.7583	21.1279
CKD	family.Defluviitaleaceae.id.1924	rs1908593	FALSE	C	T	0.070223	0.01566	7.32e-06	0.0046	0.0079	0.557	20.1083
CKD	family.Defluviitaleaceae.id.1924	rs2357086	FALSE	C	T	-0.11157	0.021816	3.16e-07	-0.0017	0.0118	0.8883	26.1544
CKD	family.Defluviitaleaceae.id.1924	rs28696126	TRUE	T	A	-0.10711	0.023817	6.89e-06	-0.0183	0.0136	0.1791	20.2249
CKD	family.Defluviitaleaceae.id.1924	rs4344384	FALSE	T	G	0.07088	0.015612	5.62e-06	-0.004	0.0081	0.6218	20.6125
CKD	family.Defluviitaleaceae.id.1924	rs4677103	FALSE	G	A	0.09772	0.019703	7.06e-07	0.0102	0.0109	0.3502	24.5981
CKD	family.Defluviitaleaceae.id.1924	rs540220	FALSE	C	T	-0.12395	0.028981	1.89e-05	-0.001	0.0148	0.9462	18.2922
CKD	family.Defluviitaleaceae.id.1924	rs55658617	FALSE	C	T	0.177314	0.036184	9.57e-07	-0.0039	0.0217	0.859	24.0134
CKD	family.Defluviitaleaceae.id.1924	rs9608282	FALSE	G	T	0.139014	0.029943	3.44e-06	-0.0111	0.016	0.486	21.5539
CKD	family.Defluviitaleaceae.id.1924	rs9725395	FALSE	G	A	-0.13836	0.029519	2.77e-06	-0.0284	0.0166	0.08679	21.9694
CKD	family.Desulfovibrionaceae.id.3169	rs112381107	FALSE	T	C	0.211435	0.045696	3.71e-06	-0.002	0.0175	0.9099	21.409
CKD	family.Desulfovibrionaceae.id.3169	rs11599763	FALSE	C	T	-0.05559	0.011749	2.23e-06	0.0145	0.0085	0.08814	22.3868
CKD	family.Desulfovibrionaceae.id.3169	rs16851319	TRUE	C	G	-0.07327	0.015096	1.21e-06	0.0094	0.0106	0.375	23.5575
CKD	family.Desulfovibrionaceae.id.3169	rs17791387	FALSE	G	A	-0.07293	0.015438	2.32e-06	0.0013	0.0109	0.9041	22.3167
CKD	family.Desulfovibrionaceae.id.3169	rs2692012	FALSE	G	A	0.114231	0.025357	6.64e-06	-0.0058	0.016	0.7184	20.2942
CKD	family.Desulfovibrionaceae.id.3169	rs2838334	FALSE	A	G	0.057142	0.012423	4.23e-06	-0.0231	0.0086	0.007063	21.1572
CKD	family.Desulfovibrionaceae.id.3169	rs3935584	FALSE	T	C	-0.05258	0.011576	5.56e-06	0.0038	0.009	0.6683	20.6312
CKD	family.Desulfovibrionaceae.id.3169	rs4506934	FALSE	T	C	-0.09434	0.020138	2.81e-06	0.0203	0.0128	0.1129	21.9462
CKD	family.Desulfovibrionaceae.id.3169	rs6058181	FALSE	T	C	0.083474	0.016611	5.03e-07	-0.0093	0.0121	0.4432	25.2529
CKD	family.Desulfovibrionaceae.id.3169	rs7164160	TRUE	T	A	-0.05745	0.012947	9.12e-06	0.0093	0.0089	0.2959	19.6898
CKD	family.Desulfovibrionaceae.id.3169	rs72647048	FALSE	C	T	-0.07701	0.017089	6.6e-06	0.0089	0.0116	0.4411	20.3077
CKD	family.Desulfovibrionaceae.id.3169	rs9928243	FALSE	A	C	-0.05417	0.011782	4.27e-06	0.0123	0.0079	0.1209	21.1388
CKD	family.Enterobacteriaceae.id.3469	rs11026530	FALSE	C	T	0.082241	0.018638	1.02e-05	-0.0025	0.0104	0.8126	19.4705
CKD	family.Enterobacteriaceae.id.3469	rs111229068	TRUE	T	A	0.110561	0.024172	4.79e-06	0.027	0.0187	0.1487	20.9208
CKD	family.Enterobacteriaceae.id.3469	rs2374343	TRUE	G	C	0.058403	0.012635	3.8e-06	0.0051	0.0083	0.5385	21.3658
CKD	family.Enterobacteriaceae.id.3469	rs35673018	FALSE	A	G	0.089964	0.020293	9.29e-06	-0.0034	0.0157	0.8283	19.6537
CKD	family.Enterobacteriaceae.id.3469	rs4792380	TRUE	T	A	0.115598	0.025768	7.26e-06	-0.028	0.0138	0.04278	20.1252
CKD	family.Enterobacteriaceae.id.3469	rs504442	FALSE	G	T	0.084159	0.018948	8.93e-06	-0.0052	0.0126	0.6796	19.7276
CKD	family.Enterobacteriaceae.id.3469	rs6092361	FALSE	G	A	0.060255	0.012909	3.05e-06	0.0006	0.0093	0.9504	21.7872
CKD	family.Enterobacteriaceae.id.3469	rs61973590	TRUE	G	C	-0.06054	0.01337	5.95e-06	0.0131	0.0095	0.1651	20.5032
CKD	family.Enterobacteriaceae.id.3469	rs78143293	FALSE	G	A	-0.08485	0.017042	6.39e-07	0.0043	0.0118	0.7167	24.7892
CKD	family.Enterobacteriaceae.id.3469	rs79757635	FALSE	A	C	0.07586	0.017129	9.47e-06	-0.0056	0.0119	0.6385	19.6138
CKD	family.Enterobacteriaceae.id.3469	rs80319214	TRUE	G	C	0.09904	0.021588	4.48e-06	-0.0456	0.0175	0.009072	21.0473
CKD	family.Erysipelotrichaceae.id.2149	rs10781552	FALSE	T	C	-0.05522	0.011607	1.96e-06	-0.0126	0.0088	0.1517	22.6336
CKD	family.Erysipelotrichaceae.id.2149	rs17530232	FALSE	G	A	0.10305	0.022465	4.49e-06	-0.0146	0.0202	0.4695	21.0418
CKD	family.Erysipelotrichaceae.id.2149	rs1884466	FALSE	T	C	-0.04754	0.010694	8.78e-06	0.0161	0.0083	0.05377	19.7623
CKD	family.Erysipelotrichaceae.id.2149	rs2300774	FALSE	A	G	0.052415	0.010678	9.18e-07	0.0089	0.0082	0.2786	24.0952
CKD	family.Erysipelotrichaceae.id.2149	rs290833	FALSE	G	T	-0.04974	0.011138	7.98e-06	0.006	0.0084	0.4732	19.9433
CKD	family.Erysipelotrichaceae.id.2149	rs35161940	FALSE	C	T	-0.0806	0.016764	1.52e-06	-0.0024	0.0137	0.8594	23.1161
CKD	family.Erysipelotrichaceae.id.2149	rs4078432	FALSE	T	C	-0.06089	0.013376	5.31e-06	NA	0.01	0.9978	20.7224
CKD	family.Erysipelotrichaceae.id.2149	rs56970041	FALSE	G	T	0.072414	0.016447	1.07e-05	-0.0013	0.0114	0.9082	19.3853
CKD	family.Erysipelotrichaceae.id.2149	rs62504403	FALSE	T	C	0.068116	0.012788	1e-07	0.002	0.0111	0.8575	28.3722
CKD	family.Erysipelotrichaceae.id.2149	rs7234058	FALSE	C	T	-0.09458	0.019409	1.1e-06	-0.0094	0.0168	0.5764	23.7461
CKD	family.Erysipelotrichaceae.id.2149	rs7826267	FALSE	G	T	-0.08391	0.019913	2.51e-05	0.0015	0.0152	0.9188	17.7564
CKD	family.Erysipelotrichaceae.id.2149	rs8003149	FALSE	T	C	0.05388	0.011689	4.04e-06	0.0053	0.0085	0.5306	21.2471
CKD	family.Erysipelotrichaceae.id.2149	rs921306	FALSE	C	T	0.049387	0.010913	6.02e-06	0.0105	0.0088	0.2337	20.4803
CKD	family.FamilyXI.id.1936	rs10759623	FALSE	T	C	-0.16211	0.032151	4.6e-07	0.0086	0.0093	0.3572	25.4232
CKD	family.FamilyXI.id.1936	rs11547158	FALSE	G	A	-0.1776	0.037279	1.9e-06	0.0064	0.013	0.6252	22.6964
CKD	family.FamilyXI.id.1936	rs17379710	FALSE	C	T	-0.11638	0.025212	3.91e-06	-0.0003	0.0078	0.9683	21.308
CKD	family.FamilyXI.id.1936	rs2155352	FALSE	G	A	-0.15054	0.030232	6.38e-07	-0.027	0.011	0.01379	24.7953
CKD	family.FamilyXI.id.1936	rs2156611	FALSE	C	T	-0.11249	0.02511	7.47e-06	-0.0038	0.0077	0.6209	20.0694
CKD	family.FamilyXI.id.1936	rs3733511	FALSE	G	A	0.128253	0.027472	3.03e-06	-0.0117	0.0089	0.188	21.7949
CKD	family.FamilyXI.id.1936	rs488164	FALSE	G	T	0.117998	0.025516	3.76e-06	0.002	0.0079	0.7974	21.3857
CKD	family.FamilyXI.id.1936	rs6025153	TRUE	C	G	0.118619	0.026197	5.96e-06	0.0086	0.0094	0.3641	20.5024
CKD	family.FamilyXI.id.1936	rs697771	FALSE	G	A	-0.11768	0.025149	2.88e-06	0.0036	0.0078	0.6478	21.896
CKD	family.FamilyXI.id.1936	rs78222136	TRUE	C	G	0.224835	0.051167	1.11e-05	-0.0072	0.0176	0.6837	19.3085
CKD	family.FamilyXIII.id.1957	rs10404377	FALSE	A	C	-0.05032	0.011165	6.58e-06	-0.0136	0.0088	0.1217	20.3125
CKD	family.FamilyXIII.id.1957	rs118170811	FALSE	G	A	0.151619	0.031711	1.74e-06	-0.0066	0.0223	0.7673	22.8606
CKD	family.FamilyXIII.id.1957	rs12643275	TRUE	T	A	-0.05509	0.011647	2.25e-06	0.0038	0.0086	0.6578	22.3726
CKD	family.FamilyXIII.id.1957	rs12904405	FALSE	G	A	-0.08519	0.019269	9.82e-06	-0.011	0.0129	0.3914	19.546
CKD	family.FamilyXIII.id.1957	rs1887048	FALSE	A	G	0.057998	0.01296	7.64e-06	0.0106	0.0101	0.2936	20.027
CKD	family.FamilyXIII.id.1957	rs1999289	TRUE	T	A	-0.06374	0.013927	4.73e-06	0.0055	0.0098	0.5778	20.9464
CKD	family.FamilyXIII.id.1957	rs3098182	FALSE	T	G	0.050851	0.011014	3.89e-06	0.0041	0.0083	0.6198	21.3162
CKD	family.FamilyXIII.id.1957	rs4293737	FALSE	G	A	-0.11209	0.02713	3.6e-05	-0.0092	0.0139	0.5066	17.07
CKD	family.FamilyXIII.id.1957	rs482905	FALSE	T	G	0.059653	0.012717	2.72e-06	0.0117	0.0087	0.1787	22.0037
CKD	family.FamilyXIII.id.1957	rs6501525	FALSE	G	A	0.056156	0.011559	1.18e-06	-0.005	0.0097	0.6075	23.6022
CKD	family.FamilyXIII.id.1957	rs66753613	FALSE	A	G	0.065114	0.014425	6.36e-06	-0.0118	0.012	0.325	20.3759
CKD	family.FamilyXIII.id.1957	rs6797051	FALSE	T	C	-0.0806	0.017136	2.56e-06	-0.0066	0.0131	0.6121	22.1234
CKD	family.FamilyXIII.id.1957	rs7076829	TRUE	A	T	-0.05164	0.011231	4.27e-06	0.004	0.0094	0.6714	21.1415
CKD	family.FamilyXIII.id.1957	rs7514702	FALSE	C	T	-0.06632	0.014163	2.83e-06	-0.0122	0.0094	0.1948	21.927
CKD	family.Lachnospiraceae.id.1987	rs10402491	FALSE	T	C	0.06617	0.014851	8.37e-06	-0.0205	0.0107	0.05454	19.8523
CKD	family.Lachnospiraceae.id.1987	rs11139361	FALSE	C	T	0.049446	0.01105	7.65e-06	-0.0079	0.0084	0.343	20.0234
CKD	family.Lachnospiraceae.id.1987	rs112040820	FALSE	G	A	0.054958	0.011709	2.68e-06	-0.0121	0.0103	0.2421	22.0304
CKD	family.Lachnospiraceae.id.1987	rs11755180	TRUE	G	C	-0.04923	0.010489	2.69e-06	-0.0019	0.0082	0.8189	22.0288
CKD	family.Lachnospiraceae.id.1987	rs11841382	FALSE	T	G	-0.07181	0.017462	3.91e-05	0.0092	0.0116	0.4273	16.9115
CKD	family.Lachnospiraceae.id.1987	rs11979110	FALSE	C	T	-0.05009	0.010507	1.86e-06	0.0084	0.0079	0.2894	22.7271
CKD	family.Lachnospiraceae.id.1987	rs1205443	FALSE	G	A	0.050142	0.011216	7.8e-06	-0.0062	0.0088	0.4857	19.9861
CKD	family.Lachnospiraceae.id.1987	rs12760724	FALSE	C	A	-0.04846	0.010793	7.14e-06	0.0012	0.0082	0.8859	20.1596
CKD	family.Lachnospiraceae.id.1987	rs13005175	FALSE	G	A	0.099348	0.02184	5.39e-06	-0.0013	0.0175	0.9422	20.6925
CKD	family.Lachnospiraceae.id.1987	rs146660815	FALSE	C	T	-0.21511	0.047678	6.43e-06	-0.0258	0.0244	0.2909	20.3557
CKD	family.Lachnospiraceae.id.1987	rs2159863	FALSE	G	A	-0.05858	0.012874	5.35e-06	-0.0021	0.0098	0.8296	20.7048
CKD	family.Lachnospiraceae.id.1987	rs2910921	FALSE	C	T	0.160302	0.035832	7.69e-06	-0.0222	0.0168	0.1858	20.0141
CKD	family.Lachnospiraceae.id.1987	rs3127230	FALSE	T	C	-0.05035	0.01122	7.2e-06	0.0068	0.0086	0.4287	20.1379
CKD	family.Lachnospiraceae.id.1987	rs35524804	FALSE	C	T	-0.06075	0.012522	1.23e-06	0.0069	0.0116	0.5505	23.5367
CKD	family.Lachnospiraceae.id.1987	rs7359994	FALSE	C	T	-0.05031	0.011248	7.71e-06	-0.0038	0.0089	0.6727	20.0059
CKD	family.Lachnospiraceae.id.1987	rs79086868	FALSE	C	T	0.077672	0.016447	2.33e-06	0.0028	0.0138	0.8414	22.3026
CKD	family.Lachnospiraceae.id.1987	rs959845	FALSE	T	C	-0.04937	0.01078	4.66e-06	-0.0155	0.0092	0.09323	20.9744
CKD	family.Lachnospiraceae.id.1987	rs9929145	FALSE	A	G	-0.12572	0.024523	2.95e-07	0.0377	0.0185	0.04164	26.2822
CKD	family.Lactobacillaceae.id.1836	rs11674854	FALSE	T	C	-0.08302	0.017527	2.17e-06	-0.003	0.0088	0.7339	22.4363
CKD	family.Lactobacillaceae.id.1836	rs1530559	FALSE	A	G	0.077245	0.017692	1.26e-05	-0.0123	0.0099	0.2168	19.0628
CKD	family.Lactobacillaceae.id.1836	rs16861661	FALSE	A	G	-0.19329	0.037929	3.47e-07	-0.0099	0.0141	0.4809	25.9702
CKD	family.Lactobacillaceae.id.1836	rs328312	TRUE	A	T	0.082529	0.016822	9.3e-07	0.0025	0.0082	0.7617	24.069
CKD	family.Lactobacillaceae.id.1836	rs6092149	TRUE	T	A	-0.08256	0.017028	1.24e-06	-0.0058	0.0082	0.4803	23.5078
CKD	family.Lactobacillaceae.id.1836	rs62314653	FALSE	A	C	0.177082	0.039227	6.35e-06	0.0104	0.0173	0.5489	20.3788
CKD	family.Lactobacillaceae.id.1836	rs7399658	FALSE	A	G	-0.10457	0.022031	2.07e-06	0.0048	0.0107	0.6553	22.5292
CKD	family.Lactobacillaceae.id.1836	rs74599091	FALSE	G	A	0.191613	0.042504	6.54e-06	-0.0033	0.0225	0.8852	20.3231
CKD	family.Lactobacillaceae.id.1836	rs768253	FALSE	G	T	-0.07923	0.01706	3.41e-06	-0.0112	0.0078	0.1521	21.5686
CKD	family.Lactobacillaceae.id.1836	rs77478751	FALSE	G	A	-0.21918	0.047357	3.69e-06	0.0118	0.0215	0.5837	21.4207
CKD	family.Lactobacillaceae.id.1836	rs921925	FALSE	C	A	0.099942	0.020169	7.22e-07	0.0144	0.0101	0.1534	24.5543
CKD	family.Lactobacillaceae.id.1836	rs9345899	FALSE	G	A	-0.12404	0.027895	8.72e-06	0.0202	0.0138	0.1449	19.7729
CKD	family.Methanobacteriaceae.id.121	rs10202904	FALSE	G	T	-0.12175	0.023536	2.3e-07	0.0052	0.0084	0.5342	26.7592
CKD	family.Methanobacteriaceae.id.121	rs10424197	FALSE	A	G	-0.11127	0.024752	6.94e-06	0.011	0.0081	0.1757	20.2086
CKD	family.Methanobacteriaceae.id.121	rs11018665	TRUE	T	A	0.111465	0.025052	8.61e-06	0.0051	0.009	0.5726	19.7967
CKD	family.Methanobacteriaceae.id.121	rs12825290	TRUE	G	C	-0.21678	0.04935	1.12e-05	-0.0124	0.0209	0.5536	19.2959
CKD	family.Methanobacteriaceae.id.121	rs4257531	FALSE	A	G	0.164498	0.036496	6.57e-06	0.0067	0.0146	0.647	20.3156
CKD	family.Methanobacteriaceae.id.121	rs56131665	FALSE	A	G	0.178661	0.039298	5.46e-06	-0.0205	0.0161	0.2034	20.669
CKD	family.Methanobacteriaceae.id.121	rs62241835	FALSE	T	G	-0.20339	0.041793	1.14e-06	0.0073	0.0166	0.6585	23.6838
CKD	family.Methanobacteriaceae.id.121	rs6508769	FALSE	C	T	0.153519	0.034452	8.35e-06	-0.0141	0.012	0.2375	19.8562
CKD	family.Methanobacteriaceae.id.121	rs73068003	FALSE	T	G	-0.15814	0.03518	6.95e-06	-0.0137	0.0118	0.2446	20.2065
CKD	family.Methanobacteriaceae.id.121	rs73457410	FALSE	G	A	0.21534	0.04367	8.18e-07	0.0028	0.0137	0.8379	24.3155
CKD	family.Methanobacteriaceae.id.121	rs75208022	FALSE	T	C	-0.22724	0.048763	3.16e-06	-0.0092	0.0166	0.5777	21.7164
CKD	family.Methanobacteriaceae.id.121	rs894996	FALSE	A	C	0.216999	0.044908	1.35e-06	0.001	0.0154	0.9465	23.349
CKD	family.Oxalobacteraceae.id.2966	rs111966731	FALSE	C	T	0.204031	0.044575	4.71e-06	0.0008	0.0174	0.9625	20.9512
CKD	family.Oxalobacteraceae.id.2966	rs11246212	FALSE	C	T	0.13607	0.02918	3.11e-06	-0.0015	0.0109	0.889	21.7447
CKD	family.Oxalobacteraceae.id.2966	rs12002250	FALSE	C	A	0.196145	0.044523	1.06e-05	-0.0163	0.0196	0.4057	19.4082
CKD	family.Oxalobacteraceae.id.2966	rs12509763	TRUE	G	C	-0.16332	0.036082	6e-06	0.0175	0.0166	0.2909	20.4879
CKD	family.Oxalobacteraceae.id.2966	rs1569853	FALSE	C	T	-0.14004	0.02817	6.65e-07	0.0105	0.0129	0.4153	24.7133
CKD	family.Oxalobacteraceae.id.2966	rs17138946	FALSE	T	G	-0.18944	0.043025	1.07e-05	0.0026	0.0181	0.885	19.3866
CKD	family.Oxalobacteraceae.id.2966	rs36057338	FALSE	T	G	0.181604	0.039874	5.25e-06	-0.0111	0.0151	0.4625	20.743
CKD	family.Oxalobacteraceae.id.2966	rs4428215	FALSE	A	G	0.12561	0.023005	4.76e-08	-0.0013	0.0088	0.8782	29.8129
CKD	family.Oxalobacteraceae.id.2966	rs561239	FALSE	G	A	0.105525	0.023677	8.32e-06	-0.0095	0.0106	0.3684	19.8636
CKD	family.Oxalobacteraceae.id.2966	rs6000536	FALSE	T	C	-0.11838	0.024135	9.35e-07	0.0071	0.0115	0.5351	24.0581
CKD	family.Oxalobacteraceae.id.2966	rs62435498	FALSE	A	C	0.181521	0.040061	5.87e-06	-0.0223	0.019	0.2408	20.531
CKD	family.Oxalobacteraceae.id.2966	rs736744	FALSE	T	C	0.105642	0.020065	1.4e-07	0.0065	0.0085	0.4475	27.7201
CKD	family.Oxalobacteraceae.id.2966	rs7993559	FALSE	A	C	0.092106	0.020111	4.65e-06	-0.0044	0.0085	0.6074	20.9753
CKD	family.Oxalobacteraceae.id.2966	rs80330081	FALSE	C	A	-0.18756	0.042369	9.56e-06	0.0287	0.0172	0.09374	19.5967
CKD	family.Oxalobacteraceae.id.2966	rs934049	FALSE	A	G	0.109751	0.023864	4.24e-06	0.0067	0.0118	0.5704	21.151
CKD	family.Pasteurellaceae.id.3689	rs10840326	TRUE	G	C	-0.07176	0.014923	1.52e-06	0.0225	0.0082	0.006267	23.1234
CKD	family.Pasteurellaceae.id.3689	rs10965428	FALSE	A	C	-0.1199	0.025822	3.43e-06	-0.0029	0.014	0.8369	21.5605
CKD	family.Pasteurellaceae.id.3689	rs111582866	FALSE	A	G	-0.11396	0.02564	8.81e-06	0.0044	0.0168	0.7944	19.7546
CKD	family.Pasteurellaceae.id.3689	rs12050685	FALSE	G	A	-0.06709	0.015239	1.07e-05	0.0078	0.0086	0.3635	19.3822
CKD	family.Pasteurellaceae.id.3689	rs12191680	TRUE	G	C	0.102214	0.019719	2.18e-07	-0.0035	0.0111	0.7546	26.869
CKD	family.Pasteurellaceae.id.3689	rs16970009	FALSE	G	A	0.187381	0.042957	1.29e-05	-0.0243	0.0179	0.1736	19.0276
CKD	family.Pasteurellaceae.id.3689	rs35510	FALSE	G	A	0.122729	0.026496	3.62e-06	0.0089	0.0148	0.5471	21.4553
CKD	family.Pasteurellaceae.id.3689	rs4822728	FALSE	C	T	0.068548	0.014903	4.23e-06	-0.001	0.008	0.8954	21.1564
CKD	family.Pasteurellaceae.id.3689	rs6092684	TRUE	T	A	0.068465	0.014674	3.08e-06	-0.0026	0.0081	0.7505	21.7691
CKD	family.Pasteurellaceae.id.3689	rs62568866	TRUE	A	T	-0.11802	0.025921	5.29e-06	-0.0184	0.0157	0.2408	20.7304
CKD	family.Pasteurellaceae.id.3689	rs6972479	FALSE	G	A	-0.07819	0.017537	8.25e-06	-0.0115	0.0111	0.9625	19.8789
CKD	family.Pasteurellaceae.id.3689	rs72756943	FALSE	A	G	0.13988	0.030303	3.91e-06	0.0011	0.0191	0.9531	21.3079
CKD	family.Pasteurellaceae.id.3689	rs73139353	FALSE	C	A	-0.22257	0.048463	4.38e-06	0.004	0.0225	0.8603	21.0918
CKD	family.Pasteurellaceae.id.3689	rs731534	TRUE	G	C	-0.09865	0.021632	5.1e-06	-0.0207	0.0112	0.06298	20.797
CKD	family.Pasteurellaceae.id.3689	rs76022354	FALSE	T	C	0.24289	0.050041	1.21e-06	-0.0352	0.0182	0.05297	23.5596
CKD	family.Pasteurellaceae.id.3689	rs78909003	FALSE	C	T	-0.24116	0.049837	1.31e-06	-0.0143	0.0209	0.4935	23.4157
CKD	family.Pasteurellaceae.id.3689	rs9382510	FALSE	T	C	-0.08819	0.016996	2.12e-07	0.0102	0.0093	0.2685	26.9244
CKD	family.Pasteurellaceae.id.3689	rs9895850	FALSE	C	T	-0.17641	0.041017	1.7e-05	-0.0115	0.0166	0.4885	18.4977
CKD	family.Pasteurellaceae.id.3689	rs9938097	FALSE	C	T	-0.07104	0.015802	6.94e-06	-0.0611	0.0091	0.9461	20.2107
CKD	family.Peptococcaceae.id.2024	rs117452796	FALSE	G	A	-0.25798	0.054957	2.68e-06	-0.0522	0.0213	0.01406	22.0357
CKD	family.Peptococcaceae.id.2024	rs12144792	FALSE	T	C	0.064399	0.014125	5.13e-06	-0.0021	0.0087	0.8063	20.7865
CKD	family.Peptococcaceae.id.2024	rs12634826	FALSE	G	T	-0.07399	0.015093	9.48e-07	-0.0045	0.0096	0.6406	24.0323
CKD	family.Peptococcaceae.id.2024	rs12992764	FALSE	G	T	0.068421	0.014114	1.25e-06	0.0027	0.0075	0.7185	23.5006
CKD	family.Peptococcaceae.id.2024	rs150600492	FALSE	C	A	0.135774	0.028976	2.79e-06	0.0436	0.0178	0.01419	21.9562
CKD	family.Peptococcaceae.id.2024	rs35703006	FALSE	T	G	0.081265	0.016436	7.63e-07	-0.0054	0.0095	0.5716	24.4464
CKD	family.Peptococcaceae.id.2024	rs4990837	FALSE	G	A	0.091039	0.018587	9.68e-07	0.0103	0.0103	0.3147	23.9903
CKD	family.Peptococcaceae.id.2024	rs75430375	FALSE	T	C	-0.14794	0.03175	3.17e-06	0.0141	0.019	0.4573	21.7112
CKD	family.Peptococcaceae.id.2024	rs75898026	FALSE	G	A	-0.08218	0.017354	2.19e-06	-0.0007	0.0113	0.9531	22.425
CKD	family.Peptostreptococcaceae.id.2042	rs10805326	FALSE	A	G	0.056664	0.012276	3.92e-06	0.0029	0.0103	0.7748	21.3059
CKD	family.Peptostreptococcaceae.id.2042	rs117020988	FALSE	T	C	0.182411	0.037213	9.49e-07	-0.0362	0.0193	0.06127	24.0277
CKD	family.Peptostreptococcaceae.id.2042	rs12377846	FALSE	A	C	-0.252	0.051163	8.42e-07	0.0095	0.0266	0.7216	24.2599
CKD	family.Peptostreptococcaceae.id.2042	rs12986312	FALSE	G	T	0.057182	0.012595	5.62e-06	0.0008	0.0095	0.9355	20.6121
CKD	family.Peptostreptococcaceae.id.2042	rs1467258	FALSE	A	G	0.072584	0.016232	7.76e-06	-0.0202	0.0112	0.07207	19.9958
CKD	family.Peptostreptococcaceae.id.2042	rs1520207	FALSE	T	C	0.052566	0.011248	2.96e-06	-0.0013	0.0078	0.8673	21.8403
CKD	family.Peptostreptococcaceae.id.2042	rs2644627	TRUE	G	C	-0.05585	0.011224	6.49e-07	0.0113	0.0082	0.1705	24.76
CKD	family.Peptostreptococcaceae.id.2042	rs4692811	FALSE	T	C	0.064207	0.012691	4.21e-07	0.0039	0.0084	0.6405	25.5961
CKD	family.Peptostreptococcaceae.id.2042	rs59865771	FALSE	T	C	-0.05738	0.012719	6.45e-06	0.0115	0.0096	0.2284	20.3524
CKD	family.Peptostreptococcaceae.id.2042	rs59987323	FALSE	T	C	-0.05371	0.011443	2.69e-06	0.0048	0.0095	0.613	22.0308
CKD	family.Peptostreptococcaceae.id.2042	rs61841503	FALSE	A	G	0.091966	0.016133	1.19e-08	-0.0198	0.0119	0.09702	32.4956
CKD	family.Peptostreptococcaceae.id.2042	rs6721459	FALSE	G	A	0.050982	0.011198	5.29e-06	0.0012	0.0077	0.877	20.7278
CKD	family.Peptostreptococcaceae.id.2042	rs75819860	TRUE	A	T	0.126264	0.026838	2.54e-06	0.0036	0.0231	0.8761	22.1339
CKD	family.Peptostreptococcaceae.id.2042	rs76982728	FALSE	C	T	0.124203	0.026692	3.27e-06	0.0066	0.0141	0.6371	21.6522
CKD	family.Peptostreptococcaceae.id.2042	rs77540684	FALSE	G	T	0.106725	0.024564	1.39e-05	-0.0175	0.016	0.2724	18.8771
CKD	family.Peptostreptococcaceae.id.2042	rs9573934	FALSE	T	C	-0.06872	0.014153	1.2e-06	0.0134	0.0095	0.161	23.576
CKD	family.Porphyromonadaceae.id.943	rs10119172	TRUE	G	C	-0.07373	0.014259	2.33e-07	-0.001	0.0104	0.9266	26.7369
CKD	family.Porphyromonadaceae.id.943	rs10762312	FALSE	A	G	-0.05237	0.011881	1.05e-05	0.0095	0.0089	0.2857	19.4294
CKD	family.Porphyromonadaceae.id.943	rs10858364	FALSE	T	G	0.055316	0.012085	4.71e-06	-0.0004	0.01	0.9706	20.9512
CKD	family.Porphyromonadaceae.id.943	rs17065783	FALSE	G	A	-0.05913	0.012224	1.31e-06	-0.0039	0.0092	0.6724	23.3986
CKD	family.Porphyromonadaceae.id.943	rs1980561	FALSE	G	A	-0.04853	0.010928	8.97e-06	0.0169	0.008	0.03415	19.7215
CKD	family.Porphyromonadaceae.id.943	rs3111851	TRUE	G	C	0.05819	0.012115	1.56e-06	0.0075	0.0088	0.392	23.0701
CKD	family.Porphyromonadaceae.id.943	rs35233670	FALSE	C	T	-0.04736	0.010602	7.94e-06	-0.003	0.0079	0.7018	19.9548
CKD	family.Porphyromonadaceae.id.943	rs35961441	FALSE	C	A	0.091526	0.020731	1.01e-05	0.0115	0.0169	0.498	19.4916
CKD	family.Porphyromonadaceae.id.943	rs6953849	FALSE	G	A	0.071815	0.015072	1.89e-06	-0.0197	0.0116	0.08935	22.7033
CKD	family.Porphyromonadaceae.id.943	rs7330827	FALSE	C	T	-0.10384	0.023736	1.21e-05	-0.0189	0.0181	0.2951	19.1388
CKD	family.Porphyromonadaceae.id.943	rs864093	FALSE	C	A	-0.05279	0.01175	7.02e-06	-0.0033	0.0085	0.6987	20.1849
CKD	family.Prevotellaceae.id.960	rs10131942	TRUE	G	C	0.070121	0.015833	9.47e-06	-0.0069	0.0103	0.5023	19.6142
CKD	family.Prevotellaceae.id.960	rs12057990	FALSE	T	C	0.058988	0.013227	8.21e-06	-0.0086	0.009	0.3414	19.8886
CKD	family.Prevotellaceae.id.960	rs12118202	FALSE	C	T	-0.0752	0.014727	3.28e-07	-0.0121	0.0101	0.2344	26.074
CKD	family.Prevotellaceae.id.960	rs13069367	FALSE	C	A	-0.05398	0.011969	6.49e-06	-0.0001	0.0085	0.9902	20.34
CKD	family.Prevotellaceae.id.960	rs148376875	FALSE	G	T	0.084515	0.017916	2.39e-06	-0.0165	0.014	0.2377	22.2528
CKD	family.Prevotellaceae.id.960	rs2206482	FALSE	G	T	-0.05691	0.011749	1.27e-06	0.0113	0.0082	0.1648	23.4626
CKD	family.Prevotellaceae.id.960	rs2278540	FALSE	A	G	0.055425	0.012326	6.91e-06	0.0041	0.0086	0.6351	20.2193
CKD	family.Prevotellaceae.id.960	rs34071565	TRUE	A	T	-0.1567	0.034788	6.66e-06	0.0276	0.0215	0.199	20.2899
CKD	family.Prevotellaceae.id.960	rs34660375	FALSE	G	A	-0.08059	0.017829	6.18e-06	-0.0124	0.0158	0.4334	20.4319
CKD	family.Prevotellaceae.id.960	rs3758087	FALSE	C	T	0.05642	0.012466	6.01e-06	0.0367	0.0085	1.54e-05	20.4839
CKD	family.Prevotellaceae.id.960	rs3860225	FALSE	G	A	0.083936	0.016794	5.79e-07	-0.0179	0.0104	0.08334	24.9798
CKD	family.Prevotellaceae.id.960	rs4493272	FALSE	C	T	-0.0605	0.011803	2.96e-07	-0.007	0.0078	0.3697	26.274
CKD	family.Prevotellaceae.id.960	rs4685827	FALSE	C	T	-0.06795	0.014541	2.96e-06	-0.0065	0.0102	0.5252	21.8369
CKD	family.Prevotellaceae.id.960	rs7252711	FALSE	G	A	-0.07409	0.016193	4.75e-06	-0.0056	0.0104	0.5921	20.9346
CKD	family.Prevotellaceae.id.960	rs7975087	FALSE	A	C	-0.06014	0.013545	8.99e-06	-0.0107	0.0089	0.2314	19.7137
CKD	family.Prevotellaceae.id.960	rs912860	FALSE	A	G	-0.22905	0.048312	2.13e-06	0.0061	0.0191	0.7489	22.4776
CKD	family.Prevotellaceae.id.960	rs9586501	FALSE	A	G	0.059268	0.012733	3.24e-06	0.0081	0.009	0.3681	21.666
CKD	family.Prevotellaceae.id.960	rs9958960	FALSE	A	G	-0.09148	0.017361	1.37e-07	-0.0167	0.0122	0.1706	27.7653
CKD	family.Rhodospirillaceae.id.2717	rs1035406	FALSE	A	G	-0.11354	0.025086	6.01e-06	-0.0171	0.0116	0.1409	20.485
CKD	family.Rhodospirillaceae.id.2717	rs11591293	FALSE	T	G	0.074318	0.015872	2.84e-06	-0.0025	0.0091	0.7869	21.9242
CKD	family.Rhodospirillaceae.id.2717	rs12977163	TRUE	C	G	0.073095	0.016349	7.79e-06	0.0056	0.0089	0.5332	19.9891
CKD	family.Rhodospirillaceae.id.2717	rs13336560	FALSE	T	C	-0.07017	0.015806	9.02e-06	-0.0013	0.0124	0.9135	19.7087
CKD	family.Rhodospirillaceae.id.2717	rs1549633	FALSE	C	A	0.099931	0.021863	4.86e-06	-0.0047	0.0105	0.6556	20.892
CKD	family.Rhodospirillaceae.id.2717	rs16855101	FALSE	T	C	0.119409	0.025047	1.87e-06	0.007	0.0114	0.5419	22.7281
CKD	family.Rhodospirillaceae.id.2717	rs1923415	FALSE	G	A	-0.09992	0.022733	1.1e-05	-0.009	0.013	0.4887	19.3193
CKD	family.Rhodospirillaceae.id.2717	rs3754624	FALSE	T	C	0.097139	0.020006	1.2e-06	-0.003	0.0094	0.7526	23.5758
CKD	family.Rhodospirillaceae.id.2717	rs4278423	FALSE	C	T	0.107529	0.023572	5.08e-06	0.0145	0.0115	0.2067	20.8093
CKD	family.Rhodospirillaceae.id.2717	rs4822789	TRUE	C	G	0.073432	0.016052	4.77e-06	0.0105	0.0093	0.2557	20.9273
CKD	family.Rhodospirillaceae.id.2717	rs55876211	FALSE	T	C	-0.09119	0.01964	3.43e-06	0.0214	0.0101	0.03452	21.5581
CKD	family.Rhodospirillaceae.id.2717	rs56250014	TRUE	T	A	0.115417	0.025695	7.06e-06	0.0086	0.0149	0.5657	20.1763
CKD	family.Rhodospirillaceae.id.2717	rs61933850	FALSE	A	G	0.164808	0.036065	4.88e-06	-0.0389	0.021	0.06398	20.8826
CKD	family.Rhodospirillaceae.id.2717	rs6679026	FALSE	C	T	0.111984	0.025109	8.2e-06	-0.0041	0.0152	0.7873	19.8908
CKD	family.Rhodospirillaceae.id.2717	rs72714493	FALSE	G	A	0.081686	0.018079	6.24e-06	0.0067	0.0102	0.5127	20.4149
CKD	family.Rhodospirillaceae.id.2717	rs74354280	FALSE	T	C	-0.09119	0.020491	8.58e-06	0.0023	0.0098	0.8131	19.8047
CKD	family.Rhodospirillaceae.id.2717	rs9813022	FALSE	G	A	-0.08424	0.016358	2.61e-07	-0.0113	0.0083	0.1744	26.5202
CKD	family.Rikenellaceae.id.967	rs10217435	FALSE	T	C	-0.08838	0.019751	7.66e-06	-0.0048	0.0147	0.7413	20.023
CKD	family.Rikenellaceae.id.967	rs10832801	FALSE	C	A	-0.05348	0.012267	1.3e-05	0.0129	0.0095	0.1754	19.0067
CKD	family.Rikenellaceae.id.967	rs1939881	FALSE	A	G	-0.10559	0.020621	3.05e-07	0.0119	0.0126	0.3476	26.2196
CKD	family.Rikenellaceae.id.967	rs2447496	FALSE	A	G	-0.05492	0.01219	6.63e-06	-0.0142	0.0095	0.136	20.298
CKD	family.Rikenellaceae.id.967	rs36021379	FALSE	G	A	-0.0656	0.01449	5.98e-06	-0.0016	0.0123	0.8975	20.4961
CKD	family.Rikenellaceae.id.967	rs4264350	FALSE	C	T	-0.05264	0.010855	1.24e-06	0.0069	0.0081	0.397	23.5165
CKD	family.Rikenellaceae.id.967	rs4783173	TRUE	G	C	0.048151	0.011001	1.2e-05	0.0066	0.0095	0.4886	19.1578
CKD	family.Rikenellaceae.id.967	rs59663348	FALSE	A	G	0.057091	0.012505	4.98e-06	-0.0024	0.0094	0.7963	20.8434
CKD	family.Rikenellaceae.id.967	rs62532512	FALSE	A	C	-0.05043	0.01074	2.66e-06	0.0039	0.0082	0.6353	22.048
CKD	family.Rikenellaceae.id.967	rs67281112	TRUE	C	G	0.063581	0.013745	3.73e-06	0.0046	0.0111	0.6783	21.3976
CKD	family.Rikenellaceae.id.967	rs6744030	FALSE	T	C	0.069675	0.01571	9.21e-06	0.0164	0.0124	0.1857	19.6699
CKD	family.Rikenellaceae.id.967	rs67705352	FALSE	G	T	-0.05497	0.011053	6.59e-07	-0.0057	0.0081	0.4806	24.7338
CKD	family.Rikenellaceae.id.967	rs6837275	FALSE	G	A	0.057035	0.011887	1.6e-06	0.0036	0.0089	0.6841	23.0218
CKD	family.Rikenellaceae.id.967	rs7242694	FALSE	T	C	-0.06187	0.013488	4.5e-06	-0.0068	0.0097	0.4821	21.0409
CKD	family.Rikenellaceae.id.967	rs74474130	FALSE	G	T	0.137747	0.029569	3.18e-06	0.0266	0.0232	0.2505	21.7016
CKD	family.Rikenellaceae.id.967	rs77885767	FALSE	T	C	-0.15621	0.033648	3.44e-06	-0.0243	0.0191	0.204	21.5526
CKD	family.Rikenellaceae.id.967	rs7832304	FALSE	G	T	-0.07243	0.016063	6.52e-06	0.0078	0.0123	0.525	20.3322
CKD	family.Rikenellaceae.id.967	rs8130320	FALSE	G	A	-0.04892	0.010684	4.67e-06	0.0128	0.0078	0.1008	20.9655
CKD	family.Rikenellaceae.id.967	rs9389714	FALSE	T	C	-0.06368	0.014342	8.97e-06	-0.0019	0.0098	0.8501	19.7145
CKD	family.Rikenellaceae.id.967	rs9578457	FALSE	A	G	-0.14148	0.031585	7.49e-06	-0.0452	0.0217	0.03737	20.0645
CKD	family.Rikenellaceae.id.967	rs9603208	FALSE	T	G	0.082117	0.01596	2.67e-07	0.0015	0.0107	0.8853	26.4728
CKD	family.Ruminococcaceae.id.2050	rs10093275	FALSE	T	C	0.053459	0.011677	4.69e-06	-0.004	0.0086	0.6422	20.9594
CKD	family.Ruminococcaceae.id.2050	rs10166469	FALSE	C	T	-0.05334	0.012021	9.12e-06	-0.0523	0.0094	0.9512	19.6891
CKD	family.Ruminococcaceae.id.2050	rs1158100	FALSE	G	A	-0.04905	0.010986	8.01e-06	0.0014	0.0086	0.8734	19.9342
CKD	family.Ruminococcaceae.id.2050	rs117677831	FALSE	A	G	0.098466	0.01889	1.86e-07	-0.0237	0.0165	0.1503	27.1712
CKD	family.Ruminococcaceae.id.2050	rs1612733	FALSE	C	T	0.108708	0.023801	4.94e-06	-0.0098	0.0206	0.6329	20.8609
CKD	family.Ruminococcaceae.id.2050	rs17376049	FALSE	C	T	0.084853	0.017211	8.22e-07	0.0169	0.0137	0.2169	24.3065
CKD	family.Ruminococcaceae.id.2050	rs2113833	FALSE	C	T	0.169146	0.035501	1.89e-06	-0.0224	0.0158	0.1552	22.7009
CKD	family.Ruminococcaceae.id.2050	rs2426816	TRUE	A	T	-0.04802	0.010601	5.92e-06	-0.0012	0.0083	0.8878	20.5187
CKD	family.Ruminococcaceae.id.2050	rs3009418	FALSE	A	C	0.092761	0.021012	1.01e-05	-0.0243	0.0187	0.1926	19.4893
CKD	family.Ruminococcaceae.id.2050	rs499272	TRUE	C	G	0.070643	0.016046	1.07e-05	-0.0084	0.0113	0.4588	19.3823
CKD	family.Ruminococcaceae.id.2050	rs56199908	FALSE	C	T	-0.19933	0.041044	1.2e-06	-0.0034	0.0197	0.8647	23.5855
CKD	family.Ruminococcaceae.id.2050	rs76724913	FALSE	G	T	0.090105	0.02031	9.15e-06	0.0095	0.0182	0.6022	19.6824
CKD	family.Streptococcaceae.id.1850	rs10028567	FALSE	T	C	-0.0934	0.019034	9.25e-07	0.022	0.012	0.06644	24.0787
CKD	family.Streptococcaceae.id.1850	rs11110281	FALSE	C	T	-0.13055	0.022594	7.55e-09	-0.0037	0.0183	0.8415	33.3862
CKD	family.Streptococcaceae.id.1850	rs11720390	FALSE	A	G	0.103043	0.022665	5.46e-06	0.0208	0.0193	0.2792	20.6693
CKD	family.Streptococcaceae.id.1850	rs16950051	FALSE	G	A	0.107008	0.023697	6.31e-06	-0.0049	0.0203	0.8104	20.3913
CKD	family.Streptococcaceae.id.1850	rs2370083	FALSE	T	G	-0.08428	0.018451	4.94e-06	0.0108	0.0137	0.4303	20.8646
CKD	family.Streptococcaceae.id.1850	rs2952251	FALSE	G	A	-0.06393	0.012652	4.35e-07	-0.0062	0.0095	0.5173	25.5324
CKD	family.Streptococcaceae.id.1850	rs35344081	FALSE	A	G	0.060935	0.01297	2.63e-06	0.0033	0.0103	0.7445	22.0726
CKD	family.Streptococcaceae.id.1850	rs395407	TRUE	C	G	-0.08269	0.017254	1.65e-06	-0.0109	0.014	0.4354	22.9682
CKD	family.Streptococcaceae.id.1850	rs4968759	FALSE	G	A	-0.0544	0.011127	1.01e-06	0.0053	0.0081	0.5151	23.9024
CKD	family.Streptococcaceae.id.1850	rs57646748	FALSE	A	G	-0.08802	0.019876	9.49e-06	0.0069	0.0122	0.5728	19.6112
CKD	family.Streptococcaceae.id.1850	rs6563952	TRUE	C	G	0.080193	0.017858	7.1e-06	-0.0049	0.0118	0.6815	20.1654
CKD	family.Streptococcaceae.id.1850	rs6806351	FALSE	C	T	-0.06192	0.013574	5.08e-06	0.0036	0.0108	0.7365	20.8088
CKD	family.Streptococcaceae.id.1850	rs72739637	FALSE	G	A	0.092798	0.019202	1.35e-06	-0.0249	0.0156	0.1109	23.3552
CKD	family.Streptococcaceae.id.1850	rs77968078	FALSE	A	G	-0.0993	0.022479	9.98e-06	0.0029	0.0158	0.8571	19.5139
CKD	family.Streptococcaceae.id.1850	rs7916711	FALSE	G	A	0.095964	0.021545	8.42e-06	-0.0253	0.0117	0.03027	19.8392
CKD	family.Streptococcaceae.id.1850	rs957755	FALSE	G	T	-0.06424	0.01427	6.73e-06	0.0171	0.0103	0.09914	20.2658
CKD	family.Streptococcaceae.id.1850	rs9903102	FALSE	A	C	-0.0693	0.01541	6.88e-06	-0.0053	0.0102	0.6048	20.2237
CKD	family.Veillonellaceae.id.2172	rs111810795	FALSE	T	C	-0.08671	0.018057	1.57e-06	0.0015	0.015	0.9214	23.0594
CKD	family.Veillonellaceae.id.2172	rs114889439	FALSE	G	A	-0.25381	0.053917	2.51e-06	0.0198	0.0221	0.3698	22.1598
CKD	family.Veillonellaceae.id.2172	rs11700976	FALSE	A	C	0.050334	0.011376	9.67e-06	0.0167	0.0093	0.07155	19.5769
CKD	family.Veillonellaceae.id.2172	rs12186441	FALSE	A	G	0.208096	0.0454	4.57e-06	0.0169	0.0246	0.4917	21.0095
CKD	family.Veillonellaceae.id.2172	rs12668619	FALSE	G	A	0.055301	0.011765	2.6e-06	-0.0086	0.0086	0.3143	22.0944
CKD	family.Veillonellaceae.id.2172	rs12741784	FALSE	T	C	-0.06215	0.011927	1.88e-07	0.0171	0.0096	0.07489	27.1531
CKD	family.Veillonellaceae.id.2172	rs1442060	FALSE	A	G	-0.0514	0.011212	4.55e-06	0.0004	0.0078	0.9567	21.0165
CKD	family.Veillonellaceae.id.2172	rs1447205	TRUE	C	G	-0.05207	0.011566	6.73e-06	-0.005	0.0084	0.5572	20.2679
CKD	family.Veillonellaceae.id.2172	rs1693340	FALSE	C	T	0.081893	0.018245	7.17e-06	-0.0119	0.0151	0.4313	20.1468
CKD	family.Veillonellaceae.id.2172	rs2175069	FALSE	G	A	-0.05268	0.011489	4.54e-06	-0.0069	0.0079	0.3798	21.0246
CKD	family.Veillonellaceae.id.2172	rs2561116	FALSE	G	T	-0.08362	0.018716	7.91e-06	0.0079	0.0131	0.547	19.9615
CKD	family.Veillonellaceae.id.2172	rs2585520	FALSE	T	G	-0.0905	0.020043	6.33e-06	-0.0066	0.0122	0.5905	20.3879
CKD	family.Veillonellaceae.id.2172	rs4263802	FALSE	A	G	0.050942	0.011492	9.3e-06	0.0011	0.0081	0.8928	19.6499
CKD	family.Veillonellaceae.id.2172	rs4461038	FALSE	G	A	-0.0555	0.011947	3.4e-06	0.0044	0.0086	0.6124	21.5808
CKD	family.Veillonellaceae.id.2172	rs4797169	FALSE	C	T	0.05878	0.01283	4.62e-06	0.0048	0.0093	0.6029	20.9897
CKD	family.Veillonellaceae.id.2172	rs6692542	FALSE	G	A	0.05344	0.011825	6.21e-06	0.023	0.0091	0.01176	20.4235
CKD	family.Veillonellaceae.id.2172	rs6909981	FALSE	T	C	-0.06387	0.014177	6.63e-06	0.0005	0.0097	0.9606	20.2967
CKD	family.Veillonellaceae.id.2172	rs73557284	FALSE	G	A	0.205194	0.046717	1.12e-05	0.0058	0.0146	0.6931	19.2921
CKD	family.Veillonellaceae.id.2172	rs75768969	TRUE	G	C	-0.07038	0.015685	7.23e-06	0.0027	0.0124	0.829	20.134
CKD	family.Veillonellaceae.id.2172	rs79535861	FALSE	C	A	0.100666	0.020702	1.16e-06	0.0035	0.0159	0.8281	23.6451
CKD	family.Veillonellaceae.id.2172	rs9345168	FALSE	A	C	0.05091	0.011325	6.95e-06	0.009	0.0083	0.2815	20.2083
CKD	family.Verrucomicrobiaceae.id.4036	rs11184341	TRUE	C	G	0.06553	0.014223	4.08e-06	-0.0088	0.0083	0.2917	21.2275
CKD	family.Verrucomicrobiaceae.id.4036	rs111862613	FALSE	C	T	0.090706	0.019675	4.02e-06	-0.0074	0.0157	0.6378	21.2541
CKD	family.Verrucomicrobiaceae.id.4036	rs117107102	FALSE	G	A	0.204683	0.043157	2.11e-06	0.002	0.022	0.9267	22.4937
CKD	family.Verrucomicrobiaceae.id.4036	rs11729256	FALSE	C	T	0.07498	0.015018	5.95e-07	0.0019	0.0093	0.8351	24.9268
CKD	family.Verrucomicrobiaceae.id.4036	rs12908520	FALSE	A	G	0.06191	0.013095	2.27e-06	-0.0063	0.0082	0.4422	22.3517
CKD	family.Verrucomicrobiaceae.id.4036	rs2602429	FALSE	T	C	0.074552	0.015619	1.82e-06	0.0061	0.0094	0.5136	22.7831
CKD	family.Verrucomicrobiaceae.id.4036	rs4242783	FALSE	A	G	0.068799	0.014769	3.19e-06	-0.0026	0.0093	0.7806	21.7001
CKD	family.Verrucomicrobiaceae.id.4036	rs4936098	FALSE	G	A	0.064869	0.013593	1.82e-06	-0.0158	0.0093	0.0885	22.7742
CKD	family.Verrucomicrobiaceae.id.4036	rs61779207	FALSE	A	G	-0.07588	0.016776	6.09e-06	-0.0001	0.0112	0.9928	20.4587
CKD	family.Verrucomicrobiaceae.id.4036	rs74542928	FALSE	C	T	0.112124	0.023642	2.11e-06	0.0056	0.0162	0.7287	22.492
CKD	family.Verrucomicrobiaceae.id.4036	rs9349825	FALSE	G	A	-0.07044	0.014713	1.69e-06	-0.0058	0.0092	0.5258	22.9211
CKD	family.Verrucomicrobiaceae.id.4036	rs941682	FALSE	A	G	-0.06315	0.014377	1.12e-05	-0.0044	0.0086	0.6099	19.2935
CKD	family.Victivallaceae.id.2255	rs11671100	FALSE	C	A	-0.16003	0.034947	4.66e-06	0.0037	0.0148	0.8006	20.9693
CKD	family.Victivallaceae.id.2255	rs2546105	TRUE	T	A	0.126643	0.025711	8.41e-07	0.0087	0.009	0.3346	24.2619
CKD	family.Victivallaceae.id.2255	rs2944282	FALSE	C	T	-0.1242	0.025703	1.35e-06	-0.0053	0.0105	0.6104	23.3494
CKD	family.Victivallaceae.id.2255	rs34296005	TRUE	A	T	0.127903	0.025747	6.77e-07	-0.0122	0.0105	0.2439	24.6779
CKD	family.Victivallaceae.id.2255	rs34962571	FALSE	C	A	-0.18695	0.041841	7.9e-06	-0.0167	0.0165	0.3104	19.964
CKD	family.Victivallaceae.id.2255	rs4396289	FALSE	T	C	-0.15292	0.028853	1.16e-07	-0.0003	0.0095	0.9737	28.0897
CKD	family.Victivallaceae.id.2255	rs61702987	FALSE	C	T	0.145501	0.030001	1.24e-06	-0.0055	0.0116	0.6385	23.5213
CKD	family.Victivallaceae.id.2255	rs62570196	FALSE	T	C	-0.2461	0.048308	3.5e-07	-0.0016	0.0189	0.9337	25.9529
CKD	family.Victivallaceae.id.2255	rs6545794	FALSE	G	A	-0.19779	0.04105	1.45e-06	-0.0161	0.0114	0.1604	23.2157
CKD	family.Victivallaceae.id.2255	rs67832247	FALSE	T	C	-0.12349	0.02667	3.65e-06	0.0021	0.0101	0.8345	21.4396
CKD	family.Victivallaceae.id.2255	rs7077363	FALSE	A	G	0.148942	0.031837	2.89e-06	-0.0211	0.0112	0.05854	21.8862
CKD	family.Victivallaceae.id.2255	rs7314815	FALSE	A	G	0.101088	0.022559	7.43e-06	-0.0049	0.0079	0.5381	20.0798
CKD	family.Victivallaceae.id.2255	rs7627405	FALSE	T	C	-0.13416	0.030143	8.56e-06	-0.0079	0.0121	0.5111	19.8095
CKD	family.Victivallaceae.id.2255	rs7860510	TRUE	C	G	0.164855	0.037513	1.11e-05	0.002	0.0158	0.898	19.3126
CKD	genus..Ruminococcustorquesgroup.id.14377	rs10967781	FALSE	A	C	0.050799	0.011332	7.37e-06	-0.0062	0.0091	0.4948	20.0954
CKD	genus..Ruminococcustorquesgroup.id.14377	rs12434631	FALSE	G	A	0.074697	0.01534	1.12e-06	0.0019	0.0111	0.8616	23.7113
CKD	genus..Ruminococcustorquesgroup.id.14377	rs1475330	FALSE	C	T	0.052349	0.01182	9.47e-06	0.0042	0.0095	0.6572	19.6147
CKD	genus..Ruminococcustorquesgroup.id.14377	rs158487	FALSE	G	A	0.053178	0.011634	4.86e-06	0.0046	0.0093	0.6217	20.8932
CKD	genus..Ruminococcustorquesgroup.id.14377	rs1972694	TRUE	A	T	-0.06141	0.013732	7.75e-06	0.0026	0.0104	0.8065	19.9991
CKD	genus..Ruminococcustorquesgroup.id.14377	rs35866622	FALSE	C	T	-0.0612	0.010942	2.23e-08	-0.0293	0.0097	0.002503	31.2831
CKD	genus..Ruminococcustorquesgroup.id.14377	rs4073731	FALSE	C	T	0.065195	0.014222	4.56e-06	0.0091	0.0103	0.3758	21.0139
CKD	genus..Ruminococcustorquesgroup.id.14377	rs60603763	TRUE	G	C	0.124328	0.027529	6.29e-06	-0.0006	0.0205	0.9761	20.3966
CKD	genus..Ruminococcustorquesgroup.id.14377	rs73130967	TRUE	T	A	0.077037	0.016826	4.69e-06	-0.0026	0.013	0.8408	20.9622
CKD	genus..Ruminococcustorquesgroup.id.14377	rs77034621	FALSE	G	T	-0.15155	0.033588	6.42e-06	0.0008	0.0198	0.9694	20.3584
CKD	genus..Ruminococcustorquesgroup.id.14377	rs773123	TRUE	A	T	0.0824	0.017386	2.14e-06	0.024	0.0138	0.08225	22.4623
CKD	genus..Ruminococcustorquesgroup.id.14377	rs8080469	FALSE	A	G	0.049073	0.010704	4.55e-06	NA	0.0081	0.9973	21.0181
CKD	genus..Ruminococcustorquesgroup.id.14377	rs8141465	FALSE	G	A	0.048078	0.010744	7.65e-06	-0.0017	0.0086	0.8414	20.0245
CKD	genus.Actinomyces.id.423	rs10787984	TRUE	C	G	0.094316	0.021351	9.99e-06	-0.0047	0.0101	0.6453	19.5135
CKD	genus.Actinomyces.id.423	rs2715439	FALSE	T	C	0.074668	0.016482	5.89e-06	-0.0038	0.0084	0.6462	20.5234
CKD	genus.Actinomyces.id.423	rs34583783	FALSE	T	G	0.126596	0.026846	2.41e-06	0.0456	0.0131	0.9629	22.2372
CKD	genus.Actinomyces.id.423	rs35011108	FALSE	G	A	0.232634	0.051204	5.54e-06	-0.024	0.0222	0.2796	20.6414
CKD	genus.Actinomyces.id.423	rs4073240	FALSE	A	G	0.074969	0.016737	7.49e-06	-0.0038	0.0084	0.6509	20.0636
CKD	genus.Actinomyces.id.423	rs4146653	FALSE	A	G	0.098522	0.021418	4.23e-06	-0.016	0.0102	0.1166	21.1597
CKD	genus.Actinomyces.id.423	rs71315246	FALSE	G	A	-0.09698	0.021925	9.72e-06	-0.0126	0.0117	0.2812	19.5652
CKD	genus.Actinomyces.id.423	rs7915461	FALSE	C	T	0.18776	0.040164	2.94e-06	-0.0164	0.0138	0.2346	21.8541
CKD	genus.Adlercreutzia.id.812	rs1046175	TRUE	G	C	0.112758	0.025599	1.06e-05	-0.0198	0.0145	0.1717	19.4021
CKD	genus.Adlercreutzia.id.812	rs11604400	FALSE	T	C	-0.10252	0.023483	1.27e-05	0.0133	0.0137	0.3323	19.0594
CKD	genus.Adlercreutzia.id.812	rs12522517	TRUE	T	A	-0.10488	0.023469	7.86e-06	0.0049	0.0126	0.6943	19.9708
CKD	genus.Adlercreutzia.id.812	rs13231526	FALSE	A	C	0.143237	0.031165	4.31e-06	0.0142	0.0167	0.3955	21.124
CKD	genus.Adlercreutzia.id.812	rs2147798	TRUE	G	C	0.092296	0.019212	1.55e-06	-0.0062	0.0093	0.5034	23.0792
CKD	genus.Adlercreutzia.id.812	rs34181676	FALSE	T	G	-0.135	0.028231	1.74e-06	0.0369	0.0159	0.02014	22.8673
CKD	genus.Adlercreutzia.id.812	rs55719207	FALSE	A	G	-0.06992	0.015804	9.66e-06	-0.0058	0.0087	0.5082	19.5735
CKD	genus.Adlercreutzia.id.812	rs6664405	FALSE	C	T	-0.09531	0.021075	6.12e-06	0.0083	0.0142	0.5593	20.4523
CKD	genus.Adlercreutzia.id.812	rs7680684	FALSE	T	C	-0.08338	0.01689	7.95e-07	0.0018	0.009	0.8438	24.3705
CKD	genus.Adlercreutzia.id.812	rs80078995	TRUE	T	A	-0.11324	0.023259	1.12e-06	0.0172	0.0105	0.1034	23.7038
CKD	genus.Adlercreutzia.id.812	rs9490822	FALSE	T	C	-0.07345	0.015579	2.42e-06	0.0083	0.0081	0.3052	22.2282
CKD	genus.Adlercreutzia.id.812	rs9915817	FALSE	C	T	0.074922	0.016833	8.55e-06	-0.0019	0.0088	0.8328	19.8105
CKD	genus.Akkermansia.id.4037	rs11184341	TRUE	C	G	0.065585	0.014224	4.01e-06	-0.0088	0.0083	0.2917	21.2601
CKD	genus.Akkermansia.id.4037	rs111862613	FALSE	C	T	0.09112	0.019675	3.63e-06	-0.0074	0.0157	0.6378	21.4486
CKD	genus.Akkermansia.id.4037	rs117107102	FALSE	G	A	0.204406	0.043163	2.18e-06	0.002	0.022	0.9267	22.4266
CKD	genus.Akkermansia.id.4037	rs11729256	FALSE	C	T	0.075047	0.015018	5.82e-07	0.0019	0.0093	0.8351	24.9714
CKD	genus.Akkermansia.id.4037	rs12908520	FALSE	A	G	0.061772	0.013095	2.39e-06	-0.0063	0.0082	0.4422	22.2522
CKD	genus.Akkermansia.id.4037	rs2602429	FALSE	T	C	0.074535	0.01562	1.83e-06	0.0061	0.0094	0.5136	22.7698
CKD	genus.Akkermansia.id.4037	rs4242783	FALSE	A	G	0.068545	0.01477	3.47e-06	-0.0026	0.0093	0.7806	21.5373
CKD	genus.Akkermansia.id.4037	rs4936098	FALSE	G	A	0.064922	0.013593	1.79e-06	-0.0158	0.0093	0.0885	22.8115
CKD	genus.Akkermansia.id.4037	rs61779207	FALSE	A	G	-0.07605	0.016777	5.81e-06	-0.0054	0.0112	0.9928	20.548
CKD	genus.Akkermansia.id.4037	rs74542928	FALSE	C	T	0.112623	0.023643	1.9e-06	0.0056	0.0162	0.7287	22.6908
CKD	genus.Akkermansia.id.4037	rs9349825	FALSE	G	A	-0.07034	0.014713	1.75e-06	-0.0058	0.0092	0.5258	22.8561
CKD	genus.Akkermansia.id.4037	rs941682	FALSE	A	G	-0.0633	0.014378	1.07e-05	-0.0044	0.0086	0.6099	19.3825
CKD	genus.Alistipes.id.968	rs1107244	FALSE	A	G	0.075856	0.017118	9.37e-06	0.0104	0.0114	0.3613	19.6369
CKD	genus.Alistipes.id.968	rs11769002	FALSE	A	G	-0.05288	0.010939	1.34e-06	0.0125	0.0081	0.1243	23.3683
CKD	genus.Alistipes.id.968	rs11958296	FALSE	G	A	-0.09812	0.021827	6.94e-06	-0.0089	0.0175	0.6136	20.2082
CKD	genus.Alistipes.id.968	rs12990744	FALSE	T	C	-0.07766	0.017299	7.14e-06	-0.006	0.0135	0.6586	20.1536
CKD	genus.Alistipes.id.968	rs1689282	FALSE	C	A	-0.05201	0.011394	5.01e-06	0.0156	0.0086	0.06905	20.8363
CKD	genus.Alistipes.id.968	rs2290844	FALSE	T	C	0.081397	0.019163	2.16e-05	0.0246	0.0129	0.05653	18.0422
CKD	genus.Alistipes.id.968	rs2875322	FALSE	C	T	-0.05809	0.013143	9.87e-06	-0.0155	0.0093	0.9773	19.535
CKD	genus.Alistipes.id.968	rs34417064	FALSE	G	A	-0.0482	0.010687	6.47e-06	-0.0182	0.0078	0.01919	20.3415
CKD	genus.Alistipes.id.968	rs35909684	FALSE	C	A	-0.08453	0.019209	1.08e-05	-0.0245	0.015	0.1015	19.3648
CKD	genus.Alistipes.id.968	rs4810359	FALSE	G	A	-0.06524	0.014616	8.05e-06	-0.0033	0.01	0.739	19.9237
CKD	genus.Alistipes.id.968	rs62576416	FALSE	C	T	0.049265	0.010973	7.14e-06	-0.0098	0.0085	0.2462	20.157
CKD	genus.Alistipes.id.968	rs67281112	TRUE	C	G	0.063457	0.013785	4.15e-06	0.0046	0.0111	0.6783	21.1907
CKD	genus.Alistipes.id.968	rs67705352	FALSE	G	T	-0.05324	0.011086	1.57e-06	-0.0057	0.0081	0.4806	23.0636
CKD	genus.Alistipes.id.968	rs7129639	FALSE	A	C	-0.0525	0.010958	1.66e-06	-0.0081	0.008	0.3134	22.9539
CKD	genus.Alistipes.id.968	rs8130320	FALSE	G	A	-0.049	0.010717	4.82e-06	0.0128	0.0078	0.1008	20.9048
CKD	genus.Allisonella.id.2174	rs1901739	FALSE	G	T	0.115769	0.024863	3.22e-06	-0.0132	0.008	0.1016	21.6809
CKD	genus.Allisonella.id.2174	rs35110698	FALSE	C	T	-0.14632	0.032085	5.11e-06	0.004	0.0105	0.7071	20.7971
CKD	genus.Allisonella.id.2174	rs35778461	FALSE	T	C	0.146679	0.029719	7.99e-07	0.0062	0.0089	0.4836	24.3595
CKD	genus.Allisonella.id.2174	rs594561	FALSE	T	C	0.112231	0.025168	8.22e-06	0.0059	0.0079	0.4521	19.8851
CKD	genus.Allisonella.id.2174	rs602075	FALSE	G	A	0.168974	0.029698	1.27e-08	-0.0088	0.0098	0.3697	32.3732
CKD	genus.Allisonella.id.2174	rs6742198	FALSE	A	G	0.149152	0.031648	2.44e-06	0.0043	0.0105	0.68	22.2109
CKD	genus.Allisonella.id.2174	rs685403	TRUE	C	G	-0.1752	0.040447	1.48e-05	-0.0027	0.0114	0.811	18.7627
CKD	genus.Allisonella.id.2174	rs76904847	FALSE	A	G	0.148523	0.033486	9.19e-06	-0.0132	0.0131	0.3135	19.6726
CKD	genus.Allisonella.id.2174	rs7898615	FALSE	G	T	0.167966	0.037359	6.92e-06	0.0117	0.0113	0.3014	20.214
CKD	genus.Alloprevotella.id.961	rs12675596	FALSE	T	G	0.145669	0.029068	5.41e-07	-0.0046	0.0087	0.5973	25.1133
CKD	genus.Alloprevotella.id.961	rs17380632	TRUE	T	A	0.125564	0.028041	7.54e-06	-0.0048	0.0085	0.5678	20.0513
CKD	genus.Alloprevotella.id.961	rs2154444	FALSE	G	T	0.138234	0.030896	7.67e-06	-0.0034	0.0094	0.716	20.0182
CKD	genus.Alloprevotella.id.961	rs34619204	FALSE	A	G	-0.15604	0.034439	5.88e-06	-0.0181	0.0113	0.1084	20.5291
CKD	genus.Alloprevotella.id.961	rs4364940	FALSE	G	A	0.126418	0.028221	7.48e-06	0.0076	0.0085	0.3706	20.0666
CKD	genus.Alloprevotella.id.961	rs4680035	FALSE	G	A	-0.1196	0.025945	4.03e-06	-0.0045	0.0079	0.5725	21.2498
CKD	genus.Alloprevotella.id.961	rs58212166	FALSE	G	A	-0.16151	0.03591	6.88e-06	0.0006	0.011	0.9553	20.2287
CKD	genus.Anaerofilum.id.2053	rs10794359	FALSE	C	T	-0.09535	0.02006	2e-06	0.007	0.0081	0.3896	22.5933
CKD	genus.Anaerofilum.id.2053	rs1563175	FALSE	C	A	0.092383	0.020216	4.88e-06	0.0027	0.0083	0.744	20.883
CKD	genus.Anaerofilum.id.2053	rs17012738	FALSE	G	T	0.090342	0.020024	6.43e-06	-0.0132	0.0079	0.09666	20.3553
CKD	genus.Anaerofilum.id.2053	rs17096874	FALSE	T	C	-0.12634	0.026892	2.63e-06	-0.0099	0.0101	0.3257	22.0717
CKD	genus.Anaerofilum.id.2053	rs17105491	TRUE	C	G	-0.19311	0.041119	2.65e-06	-0.0022	0.0171	0.8956	22.0559
CKD	genus.Anaerofilum.id.2053	rs356049	FALSE	A	G	0.132603	0.02898	4.75e-06	0.0223	0.0132	0.08952	20.9368
CKD	genus.Anaerofilum.id.2053	rs4244069	FALSE	A	G	-0.14677	0.032659	6.99e-06	0.0012	0.0128	0.9251	20.1962
CKD	genus.Anaerofilum.id.2053	rs4506496	FALSE	A	G	0.10309	0.021286	1.28e-06	0.0016	0.0094	0.8619	23.4555
CKD	genus.Anaerofilum.id.2053	rs712981	FALSE	C	A	0.10076	0.02029	6.84e-07	-0.0109	0.0081	0.1782	24.6611
CKD	genus.Anaerofilum.id.2053	rs79598899	FALSE	T	C	0.182586	0.035728	3.22e-07	0.0442	0.0183	0.01593	26.1167
CKD	genus.Anaerofilum.id.2053	rs816292	FALSE	C	T	-0.113	0.02204	2.94e-07	-0.0106	0.0088	0.2279	26.2866
CKD	genus.Anaerofilum.id.2053	rs9299345	FALSE	C	T	-0.1364	0.030237	6.45e-06	-0.0164	0.0113	0.1488	20.3494
CKD	genus.Anaerostipes.id.1991	rs10502061	FALSE	G	A	0.083575	0.019202	1.35e-05	0.0018	0.0127	0.8853	18.9435
CKD	genus.Anaerostipes.id.1991	rs13376554	TRUE	T	A	0.197389	0.045864	1.68e-05	-0.0019	0.021	0.9298	18.5226
CKD	genus.Anaerostipes.id.1991	rs2014785	FALSE	C	T	0.051569	0.01122	4.3e-06	0.0008	0.009	0.9318	21.1248
CKD	genus.Anaerostipes.id.1991	rs2396460	FALSE	C	T	-0.05127	0.010956	2.88e-06	-0.0061	0.0083	0.4588	21.8989
CKD	genus.Anaerostipes.id.1991	rs2804244	FALSE	G	A	-0.05309	0.011098	1.72e-06	0.0005	0.0091	0.9588	22.8842
CKD	genus.Anaerostipes.id.1991	rs3900776	FALSE	A	G	-0.11001	0.02363	3.23e-06	-0.005	0.0192	0.7961	21.6739
CKD	genus.Anaerostipes.id.1991	rs60983350	FALSE	A	G	-0.05399	0.011658	3.63e-06	-0.0021	0.0114	0.8558	21.4476
CKD	genus.Anaerostipes.id.1991	rs62157625	FALSE	C	T	0.088573	0.018555	1.81e-06	0.0056	0.0157	0.7213	22.7867
CKD	genus.Anaerostipes.id.1991	rs62215703	FALSE	A	G	0.064497	0.01367	2.38e-06	-0.007	0.0114	0.5425	22.2609
CKD	genus.Anaerostipes.id.1991	rs6474958	FALSE	G	A	-0.05001	0.0112	8.01e-06	0.011	0.0086	0.2029	19.9378
CKD	genus.Anaerostipes.id.1991	rs6726833	FALSE	A	C	-0.08775	0.018941	3.61e-06	-0.0096	0.013	0.4594	21.4629
CKD	genus.Anaerostipes.id.1991	rs6854026	FALSE	C	T	-0.05085	0.010908	3.14e-06	0.0014	0.0081	0.865	21.7316
CKD	genus.Anaerostipes.id.1991	rs7193624	FALSE	T	C	0.075064	0.015072	6.35e-07	-0.0109	0.0107	0.3092	24.804
CKD	genus.Anaerostipes.id.1991	rs7823228	TRUE	C	G	-0.06211	0.013661	5.46e-06	0.0068	0.0096	0.4757	20.6708
CKD	genus.Anaerostipes.id.1991	rs78735375	FALSE	C	A	-0.13743	0.03053	6.75e-06	0.0204	0.0265	0.4413	20.2633
CKD	genus.Anaerotruncus.id.2054	rs10150232	FALSE	G	A	0.056709	0.012488	5.59e-06	-0.0003	0.0093	0.9782	20.6214
CKD	genus.Anaerotruncus.id.2054	rs11018566	FALSE	G	A	-0.15647	0.036603	1.91e-05	0.0202	0.0153	0.187	18.2738
CKD	genus.Anaerotruncus.id.2054	rs115414803	FALSE	C	A	-0.14436	0.031752	5.46e-06	0.0259	0.0204	0.2043	20.6705
CKD	genus.Anaerotruncus.id.2054	rs12056802	TRUE	G	C	0.077419	0.017718	1.24e-05	0.0007	0.0119	0.9501	19.0926
CKD	genus.Anaerotruncus.id.2054	rs1272208	FALSE	T	G	-0.06117	0.012983	2.45e-06	-0.0129	0.0105	0.2197	22.1987
CKD	genus.Anaerotruncus.id.2054	rs1431492	FALSE	T	C	-0.0655	0.014619	7.45e-06	-0.0046	0.01	0.6435	20.0746
CKD	genus.Anaerotruncus.id.2054	rs17734739	FALSE	C	T	0.066005	0.014908	9.53e-06	-0.0243	0.0119	0.04048	19.6027
CKD	genus.Anaerotruncus.id.2054	rs2704155	TRUE	A	T	-0.10623	0.023481	6.06e-06	0.0289	0.027	0.2854	20.4673
CKD	genus.Anaerotruncus.id.2054	rs34449434	FALSE	C	A	-0.0497	0.01134	1.17e-05	0.0089	0.011	0.4148	19.2082
CKD	genus.Anaerotruncus.id.2054	rs4669806	FALSE	T	G	0.057639	0.012299	2.78e-06	0.0023	0.0084	0.7814	21.9631
CKD	genus.Anaerotruncus.id.2054	rs6494922	FALSE	G	A	0.090311	0.020226	8e-06	-0.0006	0.0136	0.9622	19.9371
CKD	genus.Anaerotruncus.id.2054	rs6563550	FALSE	C	T	0.087713	0.017674	6.95e-07	0.0101	0.0114	0.3756	24.6296
CKD	genus.Anaerotruncus.id.2054	rs7155595	FALSE	A	C	0.053934	0.01189	5.73e-06	-0.0002	0.0094	0.9836	20.576
CKD	genus.Anaerotruncus.id.2054	rs7675045	TRUE	T	A	-0.04978	0.011057	6.73e-06	0.0069	0.0078	0.3754	20.2691
CKD	genus.Anaerotruncus.id.2054	rs8005030	FALSE	T	C	0.055445	0.011785	2.54e-06	-0.0269	0.01	0.007138	22.1343
CKD	genus.Anaerotruncus.id.2054	rs9347879	FALSE	C	T	0.050618	0.011049	4.62e-06	-0.0036	0.0078	0.6474	20.9877
CKD	genus.Bacteroides.id.918	rs11585893	FALSE	G	A	-0.07407	0.014763	5.24e-07	-0.0053	0.0114	0.6397	25.173
CKD	genus.Bacteroides.id.918	rs13207588	FALSE	G	A	-0.0592	0.013119	6.4e-06	0.009	0.0124	0.465	20.363
CKD	genus.Bacteroides.id.918	rs1340391	FALSE	C	T	-0.0592	0.013224	7.58e-06	-0.0079	0.0102	0.4363	20.0409
CKD	genus.Bacteroides.id.918	rs17619981	FALSE	G	T	0.088098	0.0187	2.46e-06	0.001	0.0146	0.9453	22.1947
CKD	genus.Bacteroides.id.918	rs2023437	FALSE	C	T	-0.07823	0.016763	3.06e-06	0.0022	0.0147	0.8785	21.7793
CKD	genus.Bacteroides.id.918	rs2366421	TRUE	A	T	-0.05282	0.011712	6.5e-06	0.0119	0.0092	0.1952	20.3392
CKD	genus.Bacteroides.id.918	rs28757219	TRUE	A	T	0.08184	0.017032	1.55e-06	0.0047	0.0136	0.7303	23.0887
CKD	genus.Bacteroides.id.918	rs495004	TRUE	G	C	-0.06075	0.012987	2.9e-06	0.0131	0.0103	0.2031	21.8814
CKD	genus.Bacteroides.id.918	rs66474973	FALSE	T	G	0.081252	0.016448	7.81e-07	-0.0092	0.0148	0.5312	24.4029
CKD	genus.Bacteroides.id.918	rs66710942	FALSE	T	C	0.048804	0.010741	5.53e-06	-0.0109	0.0085	0.2014	20.6453
CKD	genus.Bacteroides.id.918	rs6795673	FALSE	T	C	0.053857	0.010525	3.11e-07	-0.0033	0.0077	0.6661	26.1842
CKD	genus.Bacteroides.id.918	rs9507307	FALSE	T	C	0.060446	0.012913	2.85e-06	-0.0132	0.0104	0.2028	21.9119
CKD	genus.Barnesiella.id.944	rs11155559	FALSE	C	T	0.095602	0.021296	7.15e-06	0.0231	0.0153	0.1312	20.1529
CKD	genus.Barnesiella.id.944	rs113258194	FALSE	G	A	0.098992	0.021412	3.78e-06	-0.0076	0.014	0.5859	21.374
CKD	genus.Barnesiella.id.944	rs12909713	FALSE	T	C	-0.05507	0.012004	4.48e-06	0.007	0.0082	0.3924	21.0464
CKD	genus.Barnesiella.id.944	rs13242616	FALSE	C	T	-0.05837	0.012318	2.15e-06	-0.0084	0.0093	0.3682	22.4543
CKD	genus.Barnesiella.id.944	rs199035	FALSE	A	G	0.055949	0.011972	2.96e-06	-0.0006	0.0078	0.9436	21.8399
CKD	genus.Barnesiella.id.944	rs2057922	TRUE	C	G	0.091524	0.019462	2.57e-06	-0.0249	0.013	0.05634	22.1154
CKD	genus.Barnesiella.id.944	rs2276875	FALSE	G	A	-0.06972	0.013954	5.84e-07	0.0056	0.0109	0.6042	24.9642
CKD	genus.Barnesiella.id.944	rs2428166	FALSE	A	G	-0.16586	0.033731	8.78e-07	0.0218	0.0225	0.3327	24.1783
CKD	genus.Barnesiella.id.944	rs28418786	TRUE	G	C	-0.07913	0.017496	6.1e-06	-0.0307	0.0137	0.02457	20.4552
CKD	genus.Barnesiella.id.944	rs28479800	TRUE	T	A	-0.09152	0.021	1.31e-05	-0.0046	0.0134	0.7303	18.993
CKD	genus.Barnesiella.id.944	rs35177866	FALSE	G	A	0.091713	0.019013	1.41e-06	0.0053	0.0158	0.7363	23.2681
CKD	genus.Barnesiella.id.944	rs60316894	FALSE	T	C	-0.12148	0.025184	1.41e-06	0.0046	0.0205	0.8224	23.2681
CKD	genus.Barnesiella.id.944	rs62251337	FALSE	G	A	-0.06908	0.014937	3.76e-06	0.0157	0.0104	0.131	21.3884
CKD	genus.Barnesiella.id.944	rs72684847	FALSE	C	T	-0.11437	0.025387	6.64e-06	0.0234	0.0197	0.2348	20.2956
CKD	genus.Barnesiella.id.944	rs76181748	FALSE	T	C	-0.07786	0.017164	5.73e-06	-0.0158	0.0124	0.202	20.5775
CKD	genus.Barnesiella.id.944	rs77455852	FALSE	G	T	-0.08915	0.01956	5.17e-06	0.0333	0.0162	0.0403	20.7733
CKD	genus.Barnesiella.id.944	rs79795328	FALSE	G	A	-0.08186	0.017644	3.49e-06	-0.0031	0.013	0.809	21.5253
CKD	genus.Bifidobacterium.id.436	rs10841473	TRUE	C	G	-0.06242	0.012944	1.42e-06	0.0043	0.0093	0.6422	23.2547
CKD	genus.Bifidobacterium.id.436	rs12022129	FALSE	A	G	0.061936	0.013894	8.28e-06	-0.0051	0.0092	0.5781	19.8715
CKD	genus.Bifidobacterium.id.436	rs182549	FALSE	T	C	0.119703	0.012729	5.27e-21	-0.0031	0.0115	0.7851	88.4345
CKD	genus.Bifidobacterium.id.436	rs2491158	FALSE	A	G	0.071262	0.015983	8.25e-06	-0.0016	0.0112	0.8837	19.8792
CKD	genus.Bifidobacterium.id.436	rs2686790	FALSE	C	T	0.070741	0.015793	7.49e-06	0.0022	0.01	0.8244	20.0638
CKD	genus.Bifidobacterium.id.436	rs4567981	TRUE	A	T	0.056208	0.011792	1.87e-06	-0.0043	0.0082	0.6017	22.7207
CKD	genus.Bifidobacterium.id.436	rs540489	FALSE	G	T	-0.06376	0.013875	4.31e-06	0.0019	0.0098	0.8431	21.1169
CKD	genus.Bifidobacterium.id.436	rs55888705	FALSE	G	A	0.054632	0.012114	6.49e-06	-0.0089	0.0086	0.2997	20.3385
CKD	genus.Bifidobacterium.id.436	rs56108664	FALSE	C	T	0.072997	0.015793	3.8e-06	-0.0324	0.0127	0.01077	21.3639
CKD	genus.Bifidobacterium.id.436	rs5746486	FALSE	C	T	-0.05362	0.01208	9.04e-06	0.0075	0.008	0.3465	19.7024
CKD	genus.Bifidobacterium.id.436	rs62181700	FALSE	A	G	-0.06246	0.013121	1.93e-06	-0.0179	0.0091	0.0487	22.6605
CKD	genus.Bifidobacterium.id.436	rs7322849	FALSE	C	T	0.112428	0.020181	2.53e-08	-0.0077	0.0121	0.5243	31.0358
CKD	genus.Bifidobacterium.id.436	rs73797465	FALSE	G	T	-0.09536	0.020924	5.18e-06	-0.0018	0.0151	0.9046	20.7703
CKD	genus.Bifidobacterium.id.436	rs75344046	FALSE	T	C	0.232354	0.050598	4.39e-06	0.005	0.0246	0.8388	21.0879
CKD	genus.Bifidobacterium.id.436	rs76671854	TRUE	G	C	-0.08461	0.0184	4.26e-06	-0.0161	0.0141	0.2554	21.145
CKD	genus.Bifidobacterium.id.436	rs857444	FALSE	T	C	0.055823	0.012122	4.12e-06	0.0066	0.0086	0.4385	21.2069
CKD	genus.Bilophila.id.3170	rs11069458	FALSE	C	T	-0.06809	0.015503	1.12e-05	0.0237	0.0093	0.0104	19.2901
CKD	genus.Bilophila.id.3170	rs116261629	TRUE	C	G	0.128112	0.026136	9.5e-07	-0.0162	0.0184	0.3791	24.0271
CKD	genus.Bilophila.id.3170	rs1241171	FALSE	A	G	-0.06927	0.015015	3.97e-06	-0.0098	0.0089	0.2734	21.2833
CKD	genus.Bilophila.id.3170	rs1571225	FALSE	T	C	0.082683	0.017062	1.26e-06	-0.0153	0.0099	0.1205	23.484
CKD	genus.Bilophila.id.3170	rs1917709	TRUE	T	A	0.118509	0.026742	9.35e-06	-0.0307	0.0179	0.0857	19.6388
CKD	genus.Bilophila.id.3170	rs1969927	FALSE	A	G	0.056459	0.012693	8.67e-06	-0.0015	0.0085	0.8558	19.7851
CKD	genus.Bilophila.id.3170	rs2713349	TRUE	T	A	0.061723	0.014017	1.07e-05	-0.0005	0.0089	0.9514	19.3903
CKD	genus.Bilophila.id.3170	rs2728491	FALSE	T	G	-0.06274	0.013946	6.83e-06	-0.0004	0.0091	0.9675	20.239
CKD	genus.Bilophila.id.3170	rs3827020	FALSE	T	C	0.076648	0.016064	1.83e-06	0.0078	0.0114	0.4948	22.7664
CKD	genus.Bilophila.id.3170	rs4798126	FALSE	A	G	0.073288	0.016799	1.28e-05	-0.0162	0.0101	0.1092	19.0326
CKD	genus.Bilophila.id.3170	rs542415	FALSE	C	T	-0.06136	0.013344	4.25e-06	0.0015	0.0091	0.8706	21.1446
CKD	genus.Bilophila.id.3170	rs60178956	FALSE	A	G	-0.06248	0.014148	1e-05	-0.003	0.0092	0.7408	19.5026
CKD	genus.Bilophila.id.3170	rs6793291	FALSE	A	C	0.112729	0.024163	3.08e-06	-0.0315	0.0151	0.0366	21.7655
CKD	genus.Bilophila.id.3170	rs72676854	FALSE	C	T	0.123209	0.026882	4.58e-06	-0.0285	0.0198	0.1513	21.0069
CKD	genus.Bilophila.id.3170	rs7802841	FALSE	A	C	0.06701	0.01377	1.14e-06	0.0145	0.0093	0.1186	23.6816
CKD	genus.Bilophila.id.3170	rs8013541	TRUE	T	A	-0.0572	0.012567	5.33e-06	0.0106	0.0082	0.1951	20.7171
CKD	genus.Bilophila.id.3170	rs9899990	FALSE	G	A	-0.1027	0.023388	1.13e-05	-0.0054	0.0152	0.7245	19.2821
CKD	genus.Blautia.id.1992	rs11149971	FALSE	T	C	0.117605	0.02339	4.96e-07	0.0258	0.0186	0.1661	25.2808
CKD	genus.Blautia.id.1992	rs113271346	FALSE	T	C	0.078268	0.017212	5.43e-06	-0.0143	0.0143	0.3162	20.6779
CKD	genus.Blautia.id.1992	rs115043014	FALSE	A	G	-0.20661	0.043992	2.65e-06	-0.0205	0.0241	0.3946	22.0574
CKD	genus.Blautia.id.1992	rs117001700	FALSE	C	T	0.196414	0.044112	8.48e-06	-0.0165	0.0239	0.4913	19.8258
CKD	genus.Blautia.id.1992	rs12453000	FALSE	T	C	0.062533	0.012999	1.5e-06	0.0022	0.0107	0.8361	23.1419
CKD	genus.Blautia.id.1992	rs16892041	FALSE	C	T	-0.06226	0.01418	1.13e-05	0.0041	0.0099	0.6799	19.2782
CKD	genus.Blautia.id.1992	rs2788271	FALSE	G	T	-0.05756	0.013349	1.62e-05	0.0124	0.0096	0.1979	18.5928
CKD	genus.Blautia.id.1992	rs3005511	FALSE	G	A	0.050108	0.011077	6.08e-06	0.0102	0.0081	0.2095	20.463
CKD	genus.Blautia.id.1992	rs4926264	FALSE	C	T	0.082621	0.017824	3.56e-06	-0.0017	0.0118	0.8872	21.4867
CKD	genus.Blautia.id.1992	rs67794373	FALSE	T	C	0.060171	0.012344	1.09e-06	-0.0092	0.0093	0.3217	23.7609
CKD	genus.Blautia.id.1992	rs682885	FALSE	G	A	-0.04934	0.010736	4.32e-06	0.0176	0.0079	0.02624	21.1209
CKD	genus.Blautia.id.1992	rs72973581	FALSE	G	A	0.125169	0.026541	2.4e-06	-0.0172	0.0224	0.4433	22.2412
CKD	genus.Blautia.id.1992	rs7860714	FALSE	G	A	-0.05022	0.010985	4.85e-06	-0.0062	0.0087	0.4755	20.9003
CKD	genus.Butyricicoccus.id.2055	rs10084203	FALSE	G	A	0.05497	0.012356	8.64e-06	0.012	0.0088	0.1729	19.7923
CKD	genus.Butyricicoccus.id.2055	rs12034718	FALSE	G	A	0.07012	0.015821	9.34e-06	-0.005	0.0122	0.681	19.6434
CKD	genus.Butyricicoccus.id.2055	rs12585793	FALSE	C	T	-0.26221	0.056473	3.43e-06	-0.0131	0.0181	0.4702	21.5584
CKD	genus.Butyricicoccus.id.2055	rs2017189	FALSE	T	G	-0.0507	0.011024	4.25e-06	-0.0004	0.0091	0.966	21.1513
CKD	genus.Butyricicoccus.id.2055	rs4962426	FALSE	T	G	0.061422	0.013598	6.27e-06	-0.0013	0.0105	0.9029	20.4032
CKD	genus.Butyricicoccus.id.2055	rs56221232	FALSE	C	T	0.082803	0.01674	7.56e-07	-0.0149	0.0125	0.2311	24.467
CKD	genus.Butyricicoccus.id.2055	rs62478070	FALSE	G	T	0.224039	0.049496	6e-06	-0.0345	0.0249	0.1668	20.4884
CKD	genus.Butyricicoccus.id.2055	rs7322368	FALSE	C	T	0.081573	0.018317	8.45e-06	0.0195	0.013	0.1353	19.8328
CKD	genus.Butyricicoccus.id.2055	rs75238760	TRUE	A	T	0.061942	0.013994	9.59e-06	-0.0246	0.011	0.02482	19.5924
CKD	genus.Butyricimonas.id.945	rs11228830	FALSE	G	A	0.135265	0.029841	5.82e-06	-0.0196	0.0191	0.3047	20.5468
CKD	genus.Butyricimonas.id.945	rs113054641	FALSE	A	G	-0.14488	0.027457	1.32e-07	0.0153	0.0149	0.3035	27.8427
CKD	genus.Butyricimonas.id.945	rs12304031	FALSE	A	G	-0.08628	0.019685	1.17e-05	0.0064	0.0119	0.5889	19.211
CKD	genus.Butyricimonas.id.945	rs12458763	FALSE	C	A	0.122037	0.026959	5.99e-06	-0.0156	0.0159	0.3274	20.4916
CKD	genus.Butyricimonas.id.945	rs1862649	FALSE	A	G	0.113124	0.024818	5.16e-06	-0.0009	0.0118	0.9367	20.7767
CKD	genus.Butyricimonas.id.945	rs2114713	FALSE	T	G	0.062721	0.0139	6.41e-06	-0.0012	0.0086	0.8905	20.3609
CKD	genus.Butyricimonas.id.945	rs2642760	TRUE	C	G	0.071336	0.01454	9.28e-07	0.0098	0.0089	0.2737	24.0707
CKD	genus.Butyricimonas.id.945	rs270727	TRUE	C	G	-0.06942	0.01508	4.16e-06	-0.0015	0.0097	0.8756	21.1917
CKD	genus.Butyricimonas.id.945	rs326049	TRUE	G	C	0.075969	0.016762	5.83e-06	0.01	0.0099	0.3112	20.541
CKD	genus.Butyricimonas.id.945	rs62130338	FALSE	A	G	-0.07326	0.015832	3.71e-06	0.0158	0.01	0.1132	21.4122
CKD	genus.Butyricimonas.id.945	rs62390301	FALSE	C	T	-0.0873	0.017489	5.99e-07	-0.0092	0.0124	0.4599	24.9172
CKD	genus.Butyricimonas.id.945	rs7083431	FALSE	C	A	0.070354	0.014444	1.11e-06	-0.0105	0.0089	0.2349	23.7248
CKD	genus.Butyricimonas.id.945	rs71428626	FALSE	T	G	-0.13319	0.028991	4.34e-06	-0.0056	0.0179	0.7563	21.1065
CKD	genus.Butyricimonas.id.945	rs72814525	FALSE	G	A	0.066415	0.014977	9.22e-06	0.0006	0.0094	0.9465	19.6645
CKD	genus.Butyricimonas.id.945	rs782080	TRUE	A	T	0.065349	0.013797	2.18e-06	0.0045	0.0083	0.5829	22.4341
CKD	genus.Butyricimonas.id.945	rs78453362	FALSE	G	A	-0.14948	0.032707	4.87e-06	-0.0211	0.0227	0.3521	20.8874
CKD	genus.Butyricimonas.id.945	rs9657374	FALSE	T	C	0.068072	0.014817	4.35e-06	-0.0041	0.0084	0.6241	21.1065
CKD	genus.Butyrivibrio.id.1993	rs1007475	FALSE	T	G	0.118065	0.026127	6.22e-06	-0.0056	0.009	0.5329	20.4204
CKD	genus.Butyrivibrio.id.1993	rs11761679	FALSE	C	T	0.154775	0.032154	1.48e-06	0.0095	0.0114	0.4016	23.1703
CKD	genus.Butyrivibrio.id.1993	rs142855850	FALSE	G	A	0.205013	0.045714	7.3e-06	0.0061	0.0181	0.7349	20.1124
CKD	genus.Butyrivibrio.id.1993	rs16934069	FALSE	C	T	-0.13378	0.029944	7.9e-06	-0.0081	0.0093	0.3844	19.9601
CKD	genus.Butyrivibrio.id.1993	rs16941336	FALSE	T	C	0.127488	0.026794	1.95e-06	-0.0081	0.0092	0.3761	22.6393
CKD	genus.Butyrivibrio.id.1993	rs17163238	FALSE	A	G	0.140987	0.030912	5.09e-06	-0.0135	0.0104	0.1933	20.8019
CKD	genus.Butyrivibrio.id.1993	rs28846706	FALSE	G	A	0.176368	0.039281	7.13e-06	0.0197	0.0109	0.07004	20.1593
CKD	genus.Butyrivibrio.id.1993	rs4537857	FALSE	C	T	-0.12459	0.026099	1.81e-06	0.0053	0.0087	0.5439	22.7887
CKD	genus.Butyrivibrio.id.1993	rs486484	FALSE	G	A	-0.10835	0.024001	6.35e-06	0.0071	0.0082	0.3837	20.3798
CKD	genus.Butyrivibrio.id.1993	rs4928024	FALSE	G	A	-0.17471	0.038933	7.21e-06	-0.003	0.0109	0.7807	20.1372
CKD	genus.Butyrivibrio.id.1993	rs72723662	FALSE	T	C	0.224078	0.044934	6.14e-07	-0.0073	0.0192	0.7021	24.8684
CKD	genus.Butyrivibrio.id.1993	rs7412979	TRUE	G	C	0.186779	0.038911	1.59e-06	-0.0401	0.0138	0.003575	23.0415
CKD	genus.Butyrivibrio.id.1993	rs74622183	FALSE	G	A	-0.20103	0.04282	2.67e-06	-0.0101	0.0153	0.5081	22.0409
CKD	genus.Butyrivibrio.id.1993	rs7752361	FALSE	G	A	-0.11923	0.023997	6.75e-07	0.0138	0.0082	0.09333	24.6864
CKD	genus.Butyrivibrio.id.1993	rs7763512	FALSE	A	G	0.119846	0.025337	2.24e-06	0.0054	0.0085	0.5268	22.3736
CKD	genus.Butyrivibrio.id.1993	rs9349693	FALSE	G	A	0.117973	0.025986	5.63e-06	0.0023	0.0082	0.7806	20.6104
CKD	genus.CandidatusSoleaferrea.id.11350	rs10090365	FALSE	G	A	-0.08344	0.018099	4.02e-06	-0.0187	0.0078	0.01688	21.2539
CKD	genus.CandidatusSoleaferrea.id.11350	rs10108780	FALSE	G	A	-0.09283	0.019981	3.38e-06	-0.002	0.0091	0.8224	21.5845
CKD	genus.CandidatusSoleaferrea.id.11350	rs10809135	FALSE	C	T	0.083486	0.018243	4.73e-06	0.0062	0.0085	0.4667	20.9428
CKD	genus.CandidatusSoleaferrea.id.11350	rs11153159	TRUE	C	G	-0.12805	0.028545	7.26e-06	-0.0099	0.0132	0.4552	20.1233
CKD	genus.CandidatusSoleaferrea.id.11350	rs12500231	TRUE	T	A	0.081385	0.01827	8.4e-06	-0.0028	0.008	0.7206	19.8432
CKD	genus.CandidatusSoleaferrea.id.11350	rs2193878	TRUE	A	T	0.228255	0.050924	7.39e-06	0.002	0.0154	0.8987	20.0907
CKD	genus.CandidatusSoleaferrea.id.11350	rs386526	TRUE	G	C	0.081846	0.018009	5.5e-06	0.0074	0.0081	0.3663	20.6545
CKD	genus.CandidatusSoleaferrea.id.11350	rs4678258	FALSE	C	T	0.098614	0.021565	4.81e-06	-0.0146	0.0102	0.1547	20.9112
CKD	genus.CandidatusSoleaferrea.id.11350	rs61825792	FALSE	C	T	0.112199	0.023186	1.3e-06	-0.0098	0.0102	0.3411	23.4167
CKD	genus.CandidatusSoleaferrea.id.11350	rs6489992	FALSE	G	A	-0.08404	0.018703	7e-06	-0.0045	0.0085	0.5951	20.1906
CKD	genus.CandidatusSoleaferrea.id.11350	rs6494306	FALSE	G	A	-0.09693	0.021422	6.05e-06	-0.0047	0.0088	0.5971	20.4737
CKD	genus.CandidatusSoleaferrea.id.11350	rs6881988	TRUE	C	G	-0.08191	0.018185	6.66e-06	-0.0044	0.0096	0.6428	20.2884
CKD	genus.CandidatusSoleaferrea.id.11350	rs7400877	FALSE	C	T	-0.09511	0.02128	7.84e-06	0.0066	0.009	0.463	19.976
CKD	genus.CandidatusSoleaferrea.id.11350	rs830149	TRUE	G	C	0.184647	0.039724	3.35e-06	-0.0137	0.0165	0.4051	21.6062
CKD	genus.CandidatusSoleaferrea.id.11350	rs9973954	FALSE	G	A	0.089208	0.01954	4.99e-06	-0.004	0.0091	0.6595	20.8429
CKD	genus.Catenibacterium.id.2153	rs12404911	FALSE	T	C	0.140717	0.030414	3.72e-06	0.0054	0.0096	0.5782	21.4065
CKD	genus.Catenibacterium.id.2153	rs212393	FALSE	A	G	-0.13525	0.028621	2.29e-06	-0.0055	0.01	0.5823	22.3308
CKD	genus.Catenibacterium.id.2153	rs73128290	FALSE	G	A	0.129726	0.028456	5.14e-06	-0.0073	0.01	0.4673	20.7829
CKD	genus.Catenibacterium.id.2153	rs77285108	FALSE	A	G	-0.16183	0.035345	4.68e-06	0.0027	0.0122	0.8265	20.9634
CKD	genus.Catenibacterium.id.2153	rs7742829	FALSE	T	C	0.11411	0.02511	5.51e-06	0.0102	0.0081	0.211	20.6516
CKD	genus.ChristensenellaceaeR.7group.id.11283	rs10461257	FALSE	G	A	-0.0552	0.012207	6.13e-06	-0.0176	0.01	0.0786	20.4484
CKD	genus.ChristensenellaceaeR.7group.id.11283	rs17081797	FALSE	G	A	-0.09043	0.020425	9.53e-06	0.0272	0.0126	0.03123	19.602
CKD	genus.ChristensenellaceaeR.7group.id.11283	rs60954665	FALSE	G	T	0.049815	0.011079	6.91e-06	-0.004	0.0077	0.6023	20.2171
CKD	genus.ChristensenellaceaeR.7group.id.11283	rs62132810	FALSE	G	A	-0.08289	0.017962	3.94e-06	0.004	0.0176	0.8189	21.2958
CKD	genus.ChristensenellaceaeR.7group.id.11283	rs62190261	FALSE	C	A	0.095839	0.021472	8.07e-06	-0.0228	0.0184	0.2165	19.9223
CKD	genus.ChristensenellaceaeR.7group.id.11283	rs62467127	FALSE	T	C	0.114108	0.025198	5.94e-06	0.0065	0.0143	0.6515	20.5069
CKD	genus.ChristensenellaceaeR.7group.id.11283	rs73952017	FALSE	T	C	-0.08622	0.019435	9.16e-06	-0.0029	0.015	0.8441	19.681
CKD	genus.ChristensenellaceaeR.7group.id.11283	rs78521377	FALSE	T	C	0.124992	0.02748	5.4e-06	0.0233	0.0167	0.1645	20.6886
CKD	genus.ChristensenellaceaeR.7group.id.11283	rs79150079	FALSE	A	C	0.121547	0.027098	7.27e-06	-0.0341	0.0198	0.08475	20.1194
CKD	genus.ChristensenellaceaeR.7group.id.11283	rs892686	FALSE	G	A	0.05141	0.011136	3.9e-06	-0.0121	0.008	0.1324	21.3126
CKD	genus.ChristensenellaceaeR.7group.id.11283	rs999354	TRUE	A	T	0.058025	0.011719	7.36e-07	-0.0043	0.0082	0.6003	24.516
CKD	genus.Clostridiuminnocuumgroup.id.14397	rs10074000	FALSE	C	T	-0.10265	0.022751	6.43e-06	-0.0029	0.0086	0.7328	20.3571
CKD	genus.Clostridiuminnocuumgroup.id.14397	rs10506058	FALSE	G	A	0.099705	0.022193	7.03e-06	-0.0104	0.0081	0.1989	20.1837
CKD	genus.Clostridiuminnocuumgroup.id.14397	rs1942371	FALSE	A	G	-0.15794	0.034187	3.84e-06	-0.0083	0.0137	0.5476	21.3433
CKD	genus.Clostridiuminnocuumgroup.id.14397	rs1948423	TRUE	A	T	-0.10886	0.023425	3.37e-06	0.0079	0.0091	0.3842	21.5962
CKD	genus.Clostridiuminnocuumgroup.id.14397	rs40656	FALSE	T	C	0.142664	0.031102	4.5e-06	-0.0186	0.0132	0.1599	21.0403
CKD	genus.Clostridiuminnocuumgroup.id.14397	rs4869133	FALSE	A	G	-0.18059	0.040951	1.03e-05	0.006	0.0173	0.7281	19.4473
CKD	genus.Clostridiuminnocuumgroup.id.14397	rs61267978	FALSE	C	T	0.14708	0.032088	4.57e-06	-0.0078	0.0125	0.5301	21.0098
CKD	genus.Clostridiuminnocuumgroup.id.14397	rs6577484	FALSE	A	G	0.160425	0.036086	8.76e-06	-0.0147	0.0154	0.3388	19.7636
CKD	genus.Clostridiuminnocuumgroup.id.14397	rs6890185	FALSE	C	T	0.113424	0.023314	1.14e-06	-0.0083	0.0086	0.3344	23.6688
CKD	genus.Clostridiuminnocuumgroup.id.14397	rs71564433	TRUE	A	T	-0.12675	0.027466	3.94e-06	0.0054	0.0103	0.5985	21.2963
CKD	genus.Clostridiuminnocuumgroup.id.14397	rs77845139	FALSE	G	A	-0.11499	0.025719	7.78e-06	0.0097	0.0103	0.3482	19.99
CKD	genus.Clostridiumsensustricto1.id.1873	rs11264403	FALSE	A	G	-0.13906	0.033445	3.21e-05	0.0377	0.0145	0.00911	17.2879
CKD	genus.Clostridiumsensustricto1.id.1873	rs115807074	FALSE	G	A	-0.22736	0.049258	3.92e-06	0.0148	0.0256	0.5634	21.3047
CKD	genus.Clostridiumsensustricto1.id.1873	rs11586026	TRUE	T	A	0.110967	0.02505	9.43e-06	-0.0049	0.0169	0.7711	19.6233
CKD	genus.Clostridiumsensustricto1.id.1873	rs116847295	FALSE	T	C	0.110021	0.024603	7.75e-06	-0.013	0.0182	0.4764	19.9975
CKD	genus.Clostridiumsensustricto1.id.1873	rs12341505	FALSE	A	G	0.081072	0.018012	6.76e-06	-0.0058	0.0121	0.631	20.259
CKD	genus.Clostridiumsensustricto1.id.1873	rs12490337	TRUE	G	C	-0.06169	0.013758	7.33e-06	-0.013	0.0087	0.1342	20.1057
CKD	genus.Clostridiumsensustricto1.id.1873	rs2795528	FALSE	A	G	-0.18431	0.03922	2.61e-06	-0.0088	0.0197	0.6558	22.0842
CKD	genus.Clostridiumsensustricto1.id.1873	rs2817172	FALSE	T	C	0.058139	0.012449	3.01e-06	0.0048	0.0084	0.5711	21.8105
CKD	genus.Clostridiumsensustricto1.id.1873	rs550843	FALSE	C	T	-0.07832	0.016921	3.68e-06	0.0161	0.0111	0.1464	21.4236
CKD	genus.Collinsella.id.815	rs10890671	FALSE	C	T	-0.05374	0.011885	6.13e-06	0.0085	0.0078	0.2765	20.4455
CKD	genus.Collinsella.id.815	rs11597285	FALSE	T	G	-0.05379	0.012055	8.1e-06	-0.012	0.009	0.1805	19.9099
CKD	genus.Collinsella.id.815	rs12921100	TRUE	T	A	0.056376	0.012702	9.06e-06	-0.0054	0.0089	0.5405	19.699
CKD	genus.Collinsella.id.815	rs149807560	FALSE	A	C	-0.10426	0.023584	9.83e-06	0.0014	0.0159	0.9281	19.5434
CKD	genus.Collinsella.id.815	rs2103510	FALSE	A	G	0.078655	0.016822	2.93e-06	-0.0013	0.0107	0.906	21.8624
CKD	genus.Collinsella.id.815	rs2671662	TRUE	G	C	-0.05678	0.011945	2e-06	-0.0306	0.0087	0.000415	22.5953
CKD	genus.Collinsella.id.815	rs59414781	TRUE	G	C	0.066887	0.014977	7.97e-06	-0.0183	0.0094	0.05119	19.945
CKD	genus.Collinsella.id.815	rs62102630	FALSE	G	A	-0.06963	0.015332	5.59e-06	-0.0028	0.0098	0.7715	20.6251
CKD	genus.Collinsella.id.815	rs62448869	TRUE	A	T	-0.05407	0.012032	7.01e-06	-0.0033	0.0084	0.6924	20.1947
CKD	genus.Collinsella.id.815	rs73052258	FALSE	A	G	0.093018	0.020266	4.43e-06	-0.0094	0.0137	0.493	21.0668
CKD	genus.Collinsella.id.815	rs75672793	FALSE	G	A	-0.10891	0.024052	5.95e-06	0.0173	0.0177	0.3289	20.5037
CKD	genus.Collinsella.id.815	rs9541268	FALSE	A	C	0.09597	0.019731	1.15e-06	-0.0123	0.0149	0.4082	23.6577
CKD	genus.Coprobacter.id.949	rs11532348	FALSE	T	C	-0.10393	0.022683	4.61e-06	0.0056	0.0112	0.6138	20.9933
CKD	genus.Coprobacter.id.949	rs12684609	FALSE	C	T	0.100827	0.022037	4.75e-06	-0.0069	0.0101	0.4948	20.9338
CKD	genus.Coprobacter.id.949	rs12908296	FALSE	G	A	0.100596	0.022321	6.58e-06	-0.0018	0.0107	0.8665	20.3111
CKD	genus.Coprobacter.id.949	rs12996055	FALSE	C	A	0.092182	0.02094	1.07e-05	-0.0149	0.0111	0.1785	19.3793
CKD	genus.Coprobacter.id.949	rs143662916	FALSE	T	C	0.253264	0.054014	2.75e-06	-0.0112	0.0203	0.5827	21.9854
CKD	genus.Coprobacter.id.949	rs189356	FALSE	A	G	0.078113	0.017192	5.53e-06	0.0025	0.0088	0.7739	20.644
CKD	genus.Coprobacter.id.949	rs213863	FALSE	T	C	-0.08874	0.018838	2.47e-06	0.014	0.0084	0.09421	22.1906
CKD	genus.Coprobacter.id.949	rs28402691	FALSE	C	T	0.110695	0.02512	1.05e-05	-0.0043	0.0111	0.6975	19.4185
CKD	genus.Coprobacter.id.949	rs305411	FALSE	G	A	0.129218	0.026452	1.03e-06	0.0095	0.0121	0.4335	23.8632
CKD	genus.Coprobacter.id.949	rs3828477	FALSE	T	G	-0.09122	0.019569	3.14e-06	-0.01	0.0087	0.2506	21.7292
CKD	genus.Coprobacter.id.949	rs55672356	TRUE	A	T	-0.19335	0.041381	2.98e-06	-0.0178	0.0158	0.2603	21.8316
CKD	genus.Coprobacter.id.949	rs72821405	FALSE	C	T	-0.14737	0.031998	4.12e-06	0.0158	0.0164	0.3346	21.2116
CKD	genus.Coprobacter.id.949	rs74919520	FALSE	A	G	0.125703	0.02763	5.38e-06	-0.001	0.012	0.9361	20.6981
CKD	genus.Coprobacter.id.949	rs76001613	TRUE	G	C	0.21591	0.049302	1.19e-05	0.018	0.0238	0.4475	19.1786
CKD	genus.Coprococcus1.id.11301	rs1010560	FALSE	A	C	0.058023	0.012272	2.27e-06	0.0048	0.0103	0.6406	22.3547
CKD	genus.Coprococcus1.id.11301	rs12794898	FALSE	T	G	0.09033	0.019721	4.64e-06	-0.0178	0.0169	0.2922	20.98
CKD	genus.Coprococcus1.id.11301	rs12886051	TRUE	C	G	-0.05218	0.011805	9.87e-06	-0.0106	0.0089	0.2321	19.5378
CKD	genus.Coprococcus1.id.11301	rs1519491	FALSE	C	T	0.04992	0.011356	1.1e-05	-0.0146	0.0087	0.09119	19.3241
CKD	genus.Coprococcus1.id.11301	rs1576241	FALSE	G	A	-0.05103	0.010953	3.17e-06	-0.0081	0.0081	0.3204	21.7063
CKD	genus.Coprococcus1.id.11301	rs1762123	FALSE	T	C	-0.08915	0.019855	7.12e-06	-0.0127	0.0134	0.3443	20.1606
CKD	genus.Coprococcus1.id.11301	rs2907920	FALSE	G	A	0.056117	0.012682	9.65e-06	-0.0165	0.01	0.09931	19.58
CKD	genus.Coprococcus1.id.11301	rs4277593	FALSE	A	G	-0.05856	0.010991	9.92e-08	0.0046	0.0081	0.5725	28.3875
CKD	genus.Coprococcus1.id.11301	rs56405618	FALSE	G	A	-0.08963	0.018651	1.54e-06	-0.0062	0.0128	0.6303	23.0942
CKD	genus.Coprococcus1.id.11301	rs73031725	FALSE	C	T	0.167591	0.035522	2.38e-06	0.0031	0.0214	0.8847	22.259
CKD	genus.Coprococcus1.id.11301	rs73167075	FALSE	C	T	0.057314	0.012757	7.04e-06	0.0035	0.009	0.6996	20.1848
CKD	genus.Coprococcus1.id.11301	rs74101919	FALSE	C	T	-0.0719	0.014465	6.68e-07	0.0119	0.0099	0.232	24.7071
CKD	genus.Coprococcus1.id.11301	rs7784490	TRUE	G	C	-0.05185	0.011314	4.58e-06	0.0104	0.008	0.1972	21.0022
CKD	genus.Coprococcus1.id.11301	rs946513	FALSE	T	C	0.205899	0.046002	7.61e-06	0.0092	0.022	0.6755	20.0334
CKD	genus.Coprococcus2.id.11302	rs12634070	FALSE	C	T	0.073649	0.016492	7.98e-06	0.0024	0.0097	0.8009	19.9428
CKD	genus.Coprococcus2.id.11302	rs1958519	TRUE	A	T	0.066529	0.013856	1.57e-06	-0.0027	0.009	0.7656	23.054
CKD	genus.Coprococcus2.id.11302	rs2482516	FALSE	T	C	0.075441	0.016462	4.59e-06	-0.0153	0.0102	0.1351	21.0015
CKD	genus.Coprococcus2.id.11302	rs35890118	FALSE	G	A	-0.06654	0.014766	6.61e-06	0.0038	0.0084	0.6496	20.3067
CKD	genus.Coprococcus2.id.11302	rs59936925	TRUE	T	A	0.117085	0.023399	5.62e-07	-0.0113	0.015	0.4533	25.0385
CKD	genus.Coprococcus2.id.11302	rs61823518	FALSE	C	A	-0.09554	0.021572	9.48e-06	-0.0175	0.0136	0.1984	19.6151
CKD	genus.Coprococcus2.id.11302	rs6677933	FALSE	T	C	-0.08044	0.016422	9.66e-07	-0.0096	0.0106	0.366	23.9934
CKD	genus.Coprococcus2.id.11302	rs6894272	FALSE	C	T	-0.11346	0.0253	7.31e-06	0.0048	0.0141	0.735	20.1115
CKD	genus.Coprococcus2.id.11302	rs72680320	FALSE	C	T	-0.06494	0.013919	3.08e-06	0.0101	0.0089	0.2563	21.7675
CKD	genus.Coprococcus2.id.11302	rs9426473	FALSE	G	A	0.072736	0.016166	6.82e-06	-0.0077	0.0098	0.4306	20.2439
CKD	genus.Coprococcus3.id.11303	rs10810043	FALSE	G	A	0.051552	0.011592	8.7e-06	0.0021	0.0082	0.8014	19.7776
CKD	genus.Coprococcus3.id.11303	rs11077359	FALSE	C	T	-0.06454	0.014883	1.45e-05	-0.0115	0.0123	0.3492	18.8052
CKD	genus.Coprococcus3.id.11303	rs11080344	FALSE	T	C	0.051692	0.011305	4.82e-06	0.0032	0.008	0.687	20.9077
CKD	genus.Coprococcus3.id.11303	rs13247359	FALSE	A	G	0.051211	0.011303	5.88e-06	0.0087	0.0083	0.296	20.5276
CKD	genus.Coprococcus3.id.11303	rs13394391	FALSE	T	C	-0.07093	0.015092	2.6e-06	-0.0047	0.011	0.6702	22.0885
CKD	genus.Coprococcus3.id.11303	rs178271	FALSE	C	T	0.145257	0.029424	7.95e-07	0.0101	0.0187	0.5874	24.3709
CKD	genus.Coprococcus3.id.11303	rs4575475	FALSE	A	G	0.061951	0.013779	6.92e-06	0.0011	0.0128	0.9312	20.2144
CKD	genus.Coprococcus3.id.11303	rs62481985	TRUE	C	G	-0.05824	0.011505	4.15e-07	0.0067	0.0083	0.4196	25.6253
CKD	genus.Coprococcus3.id.11303	rs7521171	FALSE	A	G	-0.05964	0.012928	3.96e-06	-0.0213	0.0109	0.05048	21.282
CKD	genus.Coprococcus3.id.11303	rs8100692	FALSE	C	T	0.057741	0.011348	3.61e-07	0.016	0.0081	0.04712	25.8899
CKD	genus.DefluviitaleaceaeUCG011.id.11287	rs112893842	FALSE	C	T	0.11381	0.023281	1.02e-06	0.0009	0.0109	0.932	23.8978
CKD	genus.DefluviitaleaceaeUCG011.id.11287	rs12500663	FALSE	G	T	-0.1147	0.022771	4.72e-07	-0.0096	0.0123	0.4379	25.3725
CKD	genus.DefluviitaleaceaeUCG011.id.11287	rs1582238	FALSE	C	T	0.080504	0.016726	1.49e-06	-0.005	0.009	0.5804	23.166
CKD	genus.DefluviitaleaceaeUCG011.id.11287	rs28696126	TRUE	T	A	-0.1065	0.023847	7.97e-06	-0.0183	0.0136	0.1791	19.9449
CKD	genus.DefluviitaleaceaeUCG011.id.11287	rs2892880	FALSE	A	G	0.081776	0.018169	6.77e-06	0.0051	0.0089	0.5671	20.2577
CKD	genus.DefluviitaleaceaeUCG011.id.11287	rs4344384	FALSE	T	G	0.071598	0.015631	4.64e-06	-0.004	0.0081	0.6218	20.9811
CKD	genus.DefluviitaleaceaeUCG011.id.11287	rs4677103	FALSE	G	A	0.097791	0.019726	7.14e-07	0.0102	0.0109	0.3502	24.5765
CKD	genus.DefluviitaleaceaeUCG011.id.11287	rs55658617	FALSE	C	T	0.174369	0.036223	1.48e-06	-0.0039	0.0217	0.859	23.1723
CKD	genus.DefluviitaleaceaeUCG011.id.11287	rs9608282	FALSE	G	T	0.142939	0.029979	1.86e-06	-0.0111	0.016	0.486	22.7335
CKD	genus.DefluviitaleaceaeUCG011.id.11287	rs9725395	FALSE	G	A	-0.13834	0.029554	2.86e-06	-0.0284	0.0166	0.08679	21.911
CKD	genus.Desulfovibrio.id.3173	rs11160353	TRUE	A	T	-0.06918	0.014729	2.64e-06	0.0089	0.0081	0.2755	22.0605
CKD	genus.Desulfovibrio.id.3173	rs12031543	FALSE	C	T	-0.12718	0.028189	6.42e-06	-0.0054	0.0132	0.6802	20.3553
CKD	genus.Desulfovibrio.id.3173	rs13066142	FALSE	A	G	0.119141	0.025089	2.05e-06	0.0018	0.0138	0.8974	22.5505
CKD	genus.Desulfovibrio.id.3173	rs16863365	FALSE	G	A	0.109402	0.022696	1.43e-06	-0.0234	0.0134	0.08046	23.2355
CKD	genus.Desulfovibrio.id.3173	rs2032031	FALSE	G	A	-0.06549	0.014868	1.06e-05	0.0037	0.0082	0.6558	19.4019
CKD	genus.Desulfovibrio.id.3173	rs2590913	FALSE	A	G	0.154496	0.03394	5.31e-06	-0.0113	0.0182	0.5347	20.721
CKD	genus.Desulfovibrio.id.3173	rs2853179	FALSE	T	C	0.081197	0.017423	3.16e-06	0.0155	0.0093	0.09624	21.7187
CKD	genus.Desulfovibrio.id.3173	rs4797774	FALSE	A	G	0.212582	0.047004	6.11e-06	-0.0162	0.0182	0.3735	20.4542
CKD	genus.Desulfovibrio.id.3173	rs6580353	FALSE	C	T	0.077098	0.016974	5.57e-06	0.0015	0.0092	0.87	20.6309
CKD	genus.Desulfovibrio.id.3173	rs72647089	FALSE	G	T	-0.10659	0.023934	8.44e-06	0.0089	0.0136	0.5146	19.8336
CKD	genus.Desulfovibrio.id.3173	rs7729080	FALSE	A	C	-0.07029	0.015769	8.3e-06	-0.0544	0.0081	0.9507	19.8691
CKD	genus.Dialister.id.2183	rs10138457	FALSE	C	T	-0.11305	0.026193	1.59e-05	-0.0123	0.0172	0.4752	18.6282
CKD	genus.Dialister.id.2183	rs10938938	FALSE	A	G	-0.07735	0.017091	6.02e-06	-0.0059	0.0114	0.6045	20.4826
CKD	genus.Dialister.id.2183	rs11071887	FALSE	C	T	0.06624	0.014631	5.98e-06	0.0066	0.0091	0.4739	20.4971
CKD	genus.Dialister.id.2183	rs11166701	FALSE	A	G	-0.06553	0.013186	6.71e-07	-0.0047	0.0085	0.5776	24.6976
CKD	genus.Dialister.id.2183	rs2314294	FALSE	C	T	0.086593	0.019372	7.82e-06	0.0147	0.0137	0.286	19.981
CKD	genus.Dialister.id.2183	rs2435610	FALSE	C	A	0.064713	0.014331	6.32e-06	-0.007	0.0088	0.4244	20.3906
CKD	genus.Dialister.id.2183	rs4747450	FALSE	A	C	0.066851	0.014769	5.99e-06	-0.0061	0.0095	0.5215	20.4887
CKD	genus.Dialister.id.2183	rs4753063	FALSE	A	G	-0.05963	0.013005	4.54e-06	-0.0091	0.008	0.2562	21.0237
CKD	genus.Dialister.id.2183	rs517089	TRUE	A	T	0.076227	0.017041	7.71e-06	-0.0119	0.0096	0.215	20.0091
CKD	genus.Dialister.id.2183	rs75416973	FALSE	G	A	0.072722	0.016451	9.85e-06	-0.0086	0.0107	0.4202	19.541
CKD	genus.Dialister.id.2183	rs764177	FALSE	A	C	-0.06015	0.013537	8.86e-06	0.0166	0.0082	0.04433	19.7436
CKD	genus.Dialister.id.2183	rs76680460	FALSE	A	G	-0.1613	0.036433	9.55e-06	0.0296	0.0245	0.2278	19.601
CKD	genus.Dorea.id.1997	rs11150408	FALSE	G	T	0.048825	0.010906	7.58e-06	-0.002	0.0095	0.831	20.0426
CKD	genus.Dorea.id.1997	rs12216169	TRUE	A	T	0.088172	0.019368	5.3e-06	0.0565	0.017	0.9727	20.7249
CKD	genus.Dorea.id.1997	rs12537781	FALSE	C	T	-0.05554	0.012522	9.18e-06	0.0008	0.0094	0.9332	19.6727
CKD	genus.Dorea.id.1997	rs13279148	FALSE	A	G	0.071531	0.015088	2.13e-06	0.0089	0.0119	0.4548	22.4763
CKD	genus.Dorea.id.1997	rs1899291	FALSE	T	C	0.069722	0.015028	3.5e-06	0.0034	0.0105	0.7471	21.5247
CKD	genus.Dorea.id.1997	rs3005511	FALSE	G	A	0.051613	0.011285	4.8e-06	0.0102	0.0081	0.2095	20.9178
CKD	genus.Dorea.id.1997	rs345219	FALSE	G	T	-0.04974	0.011262	1e-05	0.0014	0.0093	0.8777	19.5066
CKD	genus.Dorea.id.1997	rs3752849	FALSE	A	G	0.163846	0.036608	7.62e-06	-0.0348	0.0174	0.04559	20.0318
CKD	genus.Dorea.id.1997	rs4793307	FALSE	T	C	0.057417	0.012247	2.76e-06	-0.0063	0.0101	0.5365	21.9797
CKD	genus.Dorea.id.1997	rs62503162	FALSE	G	A	-0.09741	0.019438	5.41e-07	-0.0104	0.0168	0.5361	25.1133
CKD	genus.Dorea.id.1997	rs62583469	TRUE	A	T	-0.06341	0.014223	8.25e-06	-0.0545	0.0123	0.9845	19.8762
CKD	genus.Dorea.id.1997	rs73729431	FALSE	T	C	-0.13745	0.029998	4.61e-06	0.0063	0.0218	0.7712	20.9945
CKD	genus.Eggerthella.id.819	rs112205261	FALSE	C	T	-0.18862	0.040361	2.96e-06	-0.0078	0.0124	0.5268	21.84
CKD	genus.Eggerthella.id.819	rs13070736	FALSE	C	A	-0.12133	0.027202	8.18e-06	0.0036	0.0099	0.7169	19.8946
CKD	genus.Eggerthella.id.819	rs1784405	FALSE	G	T	0.090825	0.019818	4.58e-06	0.0142	0.0078	0.0681	21.0035
CKD	genus.Eggerthella.id.819	rs2223081	FALSE	A	G	0.102572	0.022111	3.5e-06	0.0228	0.0086	0.008273	21.5199
CKD	genus.Eggerthella.id.819	rs2240838	FALSE	G	A	0.098058	0.019765	7.01e-07	-0.0015	0.0085	0.8552	24.6134
CKD	genus.Eggerthella.id.819	rs2877457	FALSE	A	G	-0.09349	0.021021	8.69e-06	0.0062	0.013	0.6346	19.7799
CKD	genus.Eggerthella.id.819	rs3851328	FALSE	G	T	-0.10777	0.023653	5.2e-06	0.0013	0.0097	0.8932	20.7598
CKD	genus.Eggerthella.id.819	rs4985746	FALSE	A	G	0.110522	0.024765	8.09e-06	-0.0167	0.0114	0.1439	19.9169
CKD	genus.Eggerthella.id.819	rs6430926	FALSE	T	C	0.087974	0.019713	8.09e-06	0.05523	0.0081	0.9361	19.9161
CKD	genus.Eggerthella.id.819	rs67490567	FALSE	C	T	0.108495	0.024546	9.87e-06	0.0346	0.0127	0.006434	19.537
CKD	genus.Eggerthella.id.819	rs76663501	FALSE	T	C	0.175349	0.037858	3.62e-06	0.002	0.0194	0.9194	21.4532
CKD	genus.Eisenbergiella.id.11304	rs11027642	FALSE	T	C	0.129006	0.028484	5.93e-06	-0.0051	0.0101	0.6116	20.5125
CKD	genus.Eisenbergiella.id.11304	rs11651545	FALSE	C	T	0.106901	0.023765	6.85e-06	0.2154	0.0106	0.9938	20.2343
CKD	genus.Eisenbergiella.id.11304	rs11938607	FALSE	C	T	0.097813	0.021664	6.33e-06	0.0003	0.0089	0.9718	20.3852
CKD	genus.Eisenbergiella.id.11304	rs12257723	FALSE	C	A	-0.09527	0.021157	6.69e-06	0.0095	0.0084	0.2626	20.277
CKD	genus.Eisenbergiella.id.11304	rs12278566	TRUE	A	T	-0.12106	0.025166	1.5e-06	0.0075	0.0103	0.4655	23.1405
CKD	genus.Eisenbergiella.id.11304	rs12710729	FALSE	A	C	0.089338	0.019907	7.2e-06	-0.0159	0.0094	0.09011	20.1401
CKD	genus.Eisenbergiella.id.11304	rs13258851	FALSE	G	A	0.137001	0.030212	5.77e-06	0.0139	0.0109	0.2016	20.5631
CKD	genus.Eisenbergiella.id.11304	rs1508033	FALSE	C	A	0.091546	0.019579	2.93e-06	-0.0022	0.0083	0.7909	21.8624
CKD	genus.Eisenbergiella.id.11304	rs1553971	FALSE	G	T	0.120965	0.026305	4.26e-06	-0.0022	0.011	0.8427	21.1467
CKD	genus.Eisenbergiella.id.11304	rs2683098	FALSE	T	C	0.107319	0.022515	1.87e-06	0.0098	0.0089	0.2748	22.7201
CKD	genus.Eisenbergiella.id.11304	rs3812426	FALSE	A	G	0.106447	0.022416	2.05e-06	0.0007	0.0094	0.9386	22.5502
CKD	genus.Eisenbergiella.id.11304	rs4462860	FALSE	A	G	0.093907	0.02011	3.02e-06	0.016	0.0088	0.06992	21.8058
CKD	genus.Enterorhabdus.id.820	rs10098492	FALSE	C	T	0.132323	0.0293688	6.62e-06	0.0021	0.013	0.8713	20.3001
CKD	genus.Enterorhabdus.id.820	rs11098863	TRUE	A	T	-0.0966008	0.0162677	2.88e-09	0.0017	0.0077	0.8301	35.2622
CKD	genus.Enterorhabdus.id.820	rs114731706	FALSE	G	T	0.182308	0.0382298	1.85e-06	0.0008	0.0211	0.9702	22.7409
CKD	genus.Enterorhabdus.id.820	rs2051957	FALSE	T	C	0.0843291	0.0189864	8.93e-06	-0.0024	0.009	0.7919	19.7274
CKD	genus.Enterorhabdus.id.820	rs3017103	FALSE	G	A	0.0980897	0.0208995	2.69e-06	0.0035	0.0098	0.7199	22.0281
CKD	genus.Enterorhabdus.id.820	rs424715	FALSE	C	T	0.0818743	0.0174855	2.84e-06	0.011	0.0119	0.3574	21.925
CKD	genus.Enterorhabdus.id.820	rs73331712	FALSE	C	T	0.26199	0.055123	2.01e-06	-0.0108	0.0159	0.4998	22.5893
CKD	genus.Enterorhabdus.id.820	rs77655283	FALSE	A	G	0.132988	0.0298306	8.27e-06	0.0049	0.0153	0.7497	19.8747
CKD	genus.Enterorhabdus.id.820	rs7923280	TRUE	T	A	0.0860019	0.0169148	3.69e-07	-0.0252	0.0088	0.004152	25.8512
CKD	genus.Enterorhabdus.id.820	rs9470637	TRUE	T	A	-0.0755513	0.0166263	5.52e-06	-0.0008	0.0086	0.9253	20.6487
CKD	genus.Erysipelatoclostridium.id.11381	rs1434153	FALSE	A	G	-0.06845	0.015244	7.11e-06	0.0064	0.0085	0.452	20.1627
CKD	genus.Erysipelatoclostridium.id.11381	rs16936671	FALSE	T	C	-0.0968	0.021788	8.88e-06	0.0022	0.0132	0.868	19.7386
CKD	genus.Erysipelatoclostridium.id.11381	rs17804233	FALSE	C	T	-0.06629	0.01442	4.28e-06	-0.0118	0.0082	0.153	21.1332
CKD	genus.Erysipelatoclostridium.id.11381	rs2901723	FALSE	A	C	0.064134	0.014429	8.8e-06	0.0073	0.0087	0.3996	19.7562
CKD	genus.Erysipelatoclostridium.id.11381	rs340991	FALSE	G	A	-0.07405	0.015889	3.16e-06	0.0215	0.0084	0.01079	21.7199
CKD	genus.Erysipelatoclostridium.id.11381	rs34528142	TRUE	G	C	-0.08756	0.019556	7.56e-06	-0.0166	0.0123	0.1754	20.0471
CKD	genus.Erysipelatoclostridium.id.11381	rs3804326	FALSE	G	A	0.14147	0.033635	2.6e-05	0.0019	0.0127	0.8825	17.6907
CKD	genus.Erysipelatoclostridium.id.11381	rs45480394	FALSE	G	T	-0.06871	0.015184	6.02e-06	-0.0079	0.0096	0.4108	20.4771
CKD	genus.Erysipelatoclostridium.id.11381	rs4697572	FALSE	G	A	-0.08106	0.016331	6.91e-07	0.0117	0.0093	0.2092	24.637
CKD	genus.Erysipelatoclostridium.id.11381	rs58236560	FALSE	T	G	-0.11116	0.023443	2.12e-06	-0.0127	0.0158	0.4236	22.4839
CKD	genus.Erysipelatoclostridium.id.11381	rs61806970	FALSE	T	C	0.142548	0.032069	8.79e-06	0.0165	0.0182	0.3661	19.7584
CKD	genus.Erysipelatoclostridium.id.11381	rs622418	FALSE	G	A	-0.06681	0.014322	3.1e-06	0.0114	0.0082	0.1647	21.7608
CKD	genus.Erysipelatoclostridium.id.11381	rs6474512	FALSE	C	A	0.067015	0.01432	2.87e-06	0.0035	0.008	0.6673	21.9007
CKD	genus.Erysipelatoclostridium.id.11381	rs710230	FALSE	C	T	0.143381	0.028151	3.52e-07	0.0084	0.0186	0.6503	25.9415
CKD	genus.Erysipelatoclostridium.id.11381	rs7221249	FALSE	G	A	0.083986	0.014274	4.01e-09	-0.0001	0.0081	0.9863	34.6196
CKD	genus.Erysipelatoclostridium.id.11381	rs9590927	FALSE	A	G	-0.0646	0.014348	6.72e-06	-0.0039	0.0091	0.6719	20.2713
CKD	genus.ErysipelotrichaceaeUCG003.id.11384	rs11666127	FALSE	G	A	-0.07192	0.016137	8.32e-06	-0.0025	0.0133	0.8501	19.8634
CKD	genus.ErysipelotrichaceaeUCG003.id.11384	rs11877693	TRUE	G	C	-0.09484	0.018922	5.39e-07	-0.0058	0.0136	0.6678	25.1217
CKD	genus.ErysipelotrichaceaeUCG003.id.11384	rs11994308	FALSE	T	C	0.115417	0.02425	1.94e-06	0.0029	0.0171	0.8677	22.6525
CKD	genus.ErysipelotrichaceaeUCG003.id.11384	rs12251396	FALSE	G	A	-0.07054	0.015877	8.87e-06	0.0199	0.0118	0.09196	19.7394
CKD	genus.ErysipelotrichaceaeUCG003.id.11384	rs17798136	FALSE	A	G	0.158818	0.034767	4.92e-06	0.016	0.0217	0.4597	20.8672
CKD	genus.ErysipelotrichaceaeUCG003.id.11384	rs2044550	FALSE	C	T	-0.06093	0.013604	7.5e-06	0.0133	0.0089	0.1374	20.0599
CKD	genus.ErysipelotrichaceaeUCG003.id.11384	rs28568391	FALSE	G	A	-0.05839	0.011874	8.76e-07	-0.0077	0.0096	0.4251	24.1815
CKD	genus.ErysipelotrichaceaeUCG003.id.11384	rs4758231	FALSE	T	G	-0.05518	0.012205	6.16e-06	0.0047	0.0085	0.5769	20.4403
CKD	genus.ErysipelotrichaceaeUCG003.id.11384	rs59068084	FALSE	G	T	0.056477	0.012022	2.63e-06	0.001	0.0085	0.9058	22.0694
CKD	genus.ErysipelotrichaceaeUCG003.id.11384	rs62403464	FALSE	C	T	-0.07317	0.015652	2.94e-06	-0.012	0.0101	0.2336	21.8538
CKD	genus.ErysipelotrichaceaeUCG003.id.11384	rs6875357	FALSE	T	C	0.165673	0.035383	2.84e-06	-0.0303	0.0164	0.06399	21.9237
CKD	genus.ErysipelotrichaceaeUCG003.id.11384	rs73074432	FALSE	T	C	0.072154	0.016438	1.14e-05	0.0033	0.0123	0.7881	19.2674
CKD	genus.ErysipelotrichaceaeUCG003.id.11384	rs74988980	FALSE	A	G	-0.13314	0.034857	0.000134	-0.0017	0.0131	0.8999	14.5894
CKD	genus.ErysipelotrichaceaeUCG003.id.11384	rs75949021	FALSE	C	T	-0.16967	0.037424	5.8e-06	0.0362	0.0193	0.06113	20.5546
CKD	genus.ErysipelotrichaceaeUCG003.id.11384	rs76502207	FALSE	C	T	0.144844	0.028993	5.86e-07	-0.0359	0.0223	0.1074	24.9583
CKD	genus.ErysipelotrichaceaeUCG003.id.11384	rs79396538	TRUE	G	C	0.084815	0.019115	9.12e-06	-0.0016	0.013	0.9033	19.6878
CKD	genus.ErysipelotrichaceaeUCG003.id.11384	rs8053479	FALSE	G	A	-0.08382	0.018651	6.98e-06	0.0047	0.015	0.7521	20.1972
CKD	genus.Escherichia.Shigella.id.3504	rs112767262	FALSE	C	T	0.073296	0.016359	7.45e-06	-0.0344	0.0108	0.001389	20.0746
CKD	genus.Escherichia.Shigella.id.3504	rs113127095	FALSE	G	A	0.151009	0.032343	3.03e-06	0.0159	0.0207	0.4419	21.7994
CKD	genus.Escherichia.Shigella.id.3504	rs113513883	FALSE	G	A	0.172283	0.038041	5.93e-06	0.03	0.0231	0.1939	20.5107
CKD	genus.Escherichia.Shigella.id.3504	rs1154904	FALSE	G	A	-0.06134	0.013064	2.67e-06	-0.003	0.0084	0.7163	22.0463
CKD	genus.Escherichia.Shigella.id.3504	rs11706043	TRUE	A	T	0.075657	0.016416	4.05e-06	0.0045	0.0099	0.6488	21.2404
CKD	genus.Escherichia.Shigella.id.3504	rs117092367	TRUE	T	A	0.117362	0.026453	9.14e-06	-0.0417	0.0178	0.01932	19.6836
CKD	genus.Escherichia.Shigella.id.3504	rs118526	FALSE	A	C	-0.05944	0.013598	1.24e-05	-0.0058	0.0094	0.5394	19.1077
CKD	genus.Escherichia.Shigella.id.3504	rs2267739	TRUE	C	G	0.115505	0.023763	1.17e-06	-0.031	0.0171	0.06957	23.6265
CKD	genus.Escherichia.Shigella.id.3504	rs2798105	FALSE	G	A	-0.10085	0.022204	5.57e-06	0.0102	0.0141	0.4684	20.6295
CKD	genus.Escherichia.Shigella.id.3504	rs35555519	TRUE	G	C	0.101976	0.022288	4.76e-06	-0.0143	0.0121	0.2391	20.9341
CKD	genus.Escherichia.Shigella.id.3504	rs4731451	FALSE	A	G	-0.06099	0.013516	6.41e-06	0.0053	0.0082	0.5173	20.362
CKD	genus.Escherichia.Shigella.id.3504	rs57024273	FALSE	C	T	0.062617	0.013992	7.63e-06	0.0129	0.0092	0.1597	20.0274
CKD	genus.Escherichia.Shigella.id.3504	rs592299	FALSE	C	T	-0.0592	0.012949	4.83e-06	0.008	0.0082	0.3298	20.9012
CKD	genus.Escherichia.Shigella.id.3504	rs73208162	FALSE	G	A	-0.1193	0.024839	1.56e-06	-0.0106	0.0205	0.6057	23.0681
CKD	genus.Escherichia.Shigella.id.3504	rs7502686	TRUE	C	G	-0.13638	0.030258	6.56e-06	-0.0149	0.0172	0.3857	20.3152
CKD	genus.Eubacteriumbrachygroup.id.11296	rs12151423	FALSE	G	A	0.101329	0.022732	8.29e-06	0.0058	0.0085	0.4968	19.8697
CKD	genus.Eubacteriumbrachygroup.id.11296	rs13139592	FALSE	C	T	-0.146	0.032719	8.12e-06	-0.0037	0.0122	0.7626	19.9116
CKD	genus.Eubacteriumbrachygroup.id.11296	rs1384962	FALSE	G	A	0.120888	0.026626	5.62e-06	0.0067	0.0095	0.4801	20.6136
CKD	genus.Eubacteriumbrachygroup.id.11296	rs2913110	FALSE	T	C	0.105143	0.022942	4.58e-06	-0.0018	0.0087	0.8335	21.0038
CKD	genus.Eubacteriumbrachygroup.id.11296	rs4862235	FALSE	A	G	0.104806	0.022575	3.44e-06	0.0076	0.0082	0.356	21.5534
CKD	genus.Eubacteriumbrachygroup.id.11296	rs55932844	FALSE	G	A	-0.17071	0.036102	2.26e-06	-0.0135	0.0121	0.2658	22.3592
CKD	genus.Eubacteriumbrachygroup.id.11296	rs62348779	FALSE	C	T	-0.20148	0.043286	3.25e-06	-0.0205	0.0181	0.2573	21.6655
CKD	genus.Eubacteriumbrachygroup.id.11296	rs6591893	FALSE	A	G	0.108225	0.024032	6.69e-06	0.0105	0.0086	0.2214	20.2803
CKD	genus.Eubacteriumbrachygroup.id.11296	rs720439	FALSE	G	A	-0.11193	0.025125	8.4e-06	-0.0003	0.0091	0.9725	19.8464
CKD	genus.Eubacteriumbrachygroup.id.11296	rs73199919	FALSE	C	T	-0.23672	0.053133	8.38e-06	-0.0022	0.0214	0.9182	19.8491
CKD	genus.Eubacteriumbrachygroup.id.11296	rs9613196	TRUE	A	T	-0.23872	0.052856	6.29e-06	-0.0337	0.0214	0.1155	20.3981
CKD	genus.Eubacteriumcoprostanoligenesgroup.id.11375	rs1020520	FALSE	G	T	-0.05907	0.013293	8.84e-06	-0.0106	0.0093	0.2576	19.7464
CKD	genus.Eubacteriumcoprostanoligenesgroup.id.11375	rs10444197	FALSE	G	A	-0.05058	0.011346	8.26e-06	-0.0006	0.0086	0.9407	19.8734
CKD	genus.Eubacteriumcoprostanoligenesgroup.id.11375	rs11052069	FALSE	C	T	0.047783	0.010783	9.37e-06	0.0079	0.0085	0.3529	19.6367
CKD	genus.Eubacteriumcoprostanoligenesgroup.id.11375	rs11720857	FALSE	T	C	0.063078	0.014448	1.27e-05	-0.0049	0.0104	0.6364	19.0608
CKD	genus.Eubacteriumcoprostanoligenesgroup.id.11375	rs11808093	FALSE	C	T	0.079029	0.017372	5.39e-06	0.0015	0.0159	0.9257	20.6954
CKD	genus.Eubacteriumcoprostanoligenesgroup.id.11375	rs12906958	FALSE	T	C	-0.05332	0.011593	4.25e-06	-0.0067	0.0084	0.4273	21.1538
CKD	genus.Eubacteriumcoprostanoligenesgroup.id.11375	rs17159861	FALSE	T	C	0.096223	0.016839	1.1e-08	-0.0054	0.0123	0.6587	32.6532
CKD	genus.Eubacteriumcoprostanoligenesgroup.id.11375	rs2644213	FALSE	A	G	0.053885	0.012124	8.82e-06	0.0016	0.0086	0.8514	19.7535
CKD	genus.Eubacteriumcoprostanoligenesgroup.id.11375	rs4076415	FALSE	G	T	0.051515	0.011029	3e-06	0.0136	0.0091	0.1366	21.817
CKD	genus.Eubacteriumcoprostanoligenesgroup.id.11375	rs4717831	TRUE	T	A	0.078678	0.017404	6.16e-06	0.0101	0.0156	0.5165	20.4366
CKD	genus.Eubacteriumcoprostanoligenesgroup.id.11375	rs62024432	FALSE	T	C	-0.07697	0.01721	7.74e-06	-0.0137	0.012	0.2537	20.0024
CKD	genus.Eubacteriumcoprostanoligenesgroup.id.11375	rs6762473	FALSE	A	C	0.052158	0.011235	3.44e-06	-0.0032	0.008	0.6925	21.5524
CKD	genus.Eubacteriumcoprostanoligenesgroup.id.11375	rs76898927	FALSE	A	G	0.123055	0.026637	3.84e-06	-0.0352	0.0223	0.1156	21.3416
CKD	genus.Eubacteriumcoprostanoligenesgroup.id.11375	rs79895140	FALSE	C	T	-0.0641	0.014115	5.59e-06	-0.0004	0.0126	0.9755	20.6231
CKD	genus.Eubacteriumcoprostanoligenesgroup.id.11375	rs9648214	FALSE	C	T	-0.08287	0.016431	4.57e-07	-0.0233	0.0106	0.02857	25.437
CKD	genus.Eubacteriumeligensgroup.id.14372	rs12719051	FALSE	G	A	0.091663	0.020818	1.07e-05	-0.0147	0.0168	0.384	19.387
CKD	genus.Eubacteriumeligensgroup.id.14372	rs158115	TRUE	C	G	0.091527	0.019061	1.57e-06	-0.0086	0.0146	0.5545	23.0572
CKD	genus.Eubacteriumeligensgroup.id.14372	rs182318	FALSE	A	G	-0.08249	0.019561	2.47e-05	0.0203	0.0121	0.09445	17.7836
CKD	genus.Eubacteriumeligensgroup.id.14372	rs2200429	FALSE	G	A	-0.08888	0.019848	7.53e-06	0.011	0.0128	0.3917	20.0528
CKD	genus.Eubacteriumeligensgroup.id.14372	rs265534	FALSE	G	T	-0.05638	0.012013	2.69e-06	0.0131	0.0089	0.1397	22.0266
CKD	genus.Eubacteriumeligensgroup.id.14372	rs4583233	FALSE	C	A	0.06702	0.012812	1.69e-07	-0.0148	0.0095	0.1204	27.3637
CKD	genus.Eubacteriumeligensgroup.id.14372	rs56080211	FALSE	T	C	0.123093	0.028274	1.34e-05	-0.0317	0.02	0.1123	18.9536
CKD	genus.Eubacteriumeligensgroup.id.14372	rs6923695	FALSE	G	T	0.103268	0.022952	6.82e-06	-0.0047	0.0171	0.7846	20.2437
CKD	genus.Eubacteriumeligensgroup.id.14372	rs72839198	TRUE	G	C	0.155659	0.037561	3.41e-05	0.0304	0.0139	0.02802	17.1741
CKD	genus.Eubacteriumeligensgroup.id.14372	rs74606150	TRUE	G	C	-0.19645	0.042565	3.92e-06	-0.0145	0.0237	0.5404	21.3009
CKD	genus.Eubacteriumfissicatenagroup.id.14373	rs10147907	FALSE	G	T	0.172263	0.039601	1.36e-05	-0.0091	0.0129	0.4817	18.9222
CKD	genus.Eubacteriumfissicatenagroup.id.14373	rs11818408	FALSE	A	G	0.10585	0.023711	8.04e-06	-0.0109	0.0084	0.1907	19.9288
CKD	genus.Eubacteriumfissicatenagroup.id.14373	rs11876297	FALSE	C	T	0.131469	0.028171	3.06e-06	0.0111	0.0113	0.3293	21.7792
CKD	genus.Eubacteriumfissicatenagroup.id.14373	rs151257695	FALSE	G	A	0.20951	0.045485	4.1e-06	-0.0115	0.0173	0.5082	21.2165
CKD	genus.Eubacteriumfissicatenagroup.id.14373	rs1768152	FALSE	C	T	0.139489	0.031619	1.03e-05	-0.0005	0.0111	0.9634	19.4618
CKD	genus.Eubacteriumfissicatenagroup.id.14373	rs2733072	FALSE	A	G	0.109644	0.022831	1.57e-06	0.0075	0.0079	0.342	23.0632
CKD	genus.Eubacteriumfissicatenagroup.id.14373	rs3771393	FALSE	T	C	0.130842	0.026667	9.27e-07	-0.0249	0.0093	0.007102	24.0739
CKD	genus.Eubacteriumfissicatenagroup.id.14373	rs6934739	FALSE	G	A	0.111463	0.025279	1.04e-05	0.0057	0.0084	0.4981	19.442
CKD	genus.Eubacteriumfissicatenagroup.id.14373	rs7104872	FALSE	A	G	0.138612	0.029191	2.05e-06	-0.0057	0.0116	0.6203	22.5478
CKD	genus.Eubacteriumhalliigroup.id.11338	rs10501370	FALSE	T	C	-0.11559	0.025249	4.69e-06	0.024	0.0202	0.2343	20.9581
CKD	genus.Eubacteriumhalliigroup.id.11338	rs10798999	FALSE	T	C	0.060166	0.012675	2.07e-06	-0.0008	0.0093	0.9309	22.5323
CKD	genus.Eubacteriumhalliigroup.id.11338	rs10808115	FALSE	C	A	-0.05047	0.010992	4.39e-06	0.0004	0.0082	0.9652	21.0821
CKD	genus.Eubacteriumhalliigroup.id.11338	rs117748144	FALSE	C	T	-0.12658	0.028712	1.04e-05	-0.0056	0.019	0.7697	19.4358
CKD	genus.Eubacteriumhalliigroup.id.11338	rs13116360	FALSE	C	T	0.154124	0.029719	2.15e-07	-0.0018	0.0206	0.9286	26.895
CKD	genus.Eubacteriumhalliigroup.id.11338	rs17074066	FALSE	C	T	-0.0814	0.018927	1.7e-05	-0.0055	0.0125	0.6576	18.4963
CKD	genus.Eubacteriumhalliigroup.id.11338	rs17474256	FALSE	A	G	0.081081	0.018457	1.12e-05	-0.0224	0.0133	0.09248	19.2982
CKD	genus.Eubacteriumhalliigroup.id.11338	rs281379	FALSE	G	A	-0.04995	0.011215	8.43e-06	-0.0274	0.0092	0.002816	19.8368
CKD	genus.Eubacteriumhalliigroup.id.11338	rs28584818	FALSE	G	A	0.126115	0.026863	2.67e-06	0.0336	0.0169	0.04712	22.0407
CKD	genus.Eubacteriumhalliigroup.id.11338	rs60254196	FALSE	G	A	-0.05228	0.011186	2.96e-06	-0.0035	0.0097	0.7161	21.8435
CKD	genus.Eubacteriumhalliigroup.id.11338	rs630939	FALSE	T	C	-0.05089	0.011435	8.57e-06	-0.0098	0.0088	0.2662	19.8058
CKD	genus.Eubacteriumhalliigroup.id.11338	rs6550770	FALSE	C	T	-0.19809	0.044354	7.97e-06	0.0043	0.0223	0.8456	19.9462
CKD	genus.Eubacteriumhalliigroup.id.11338	rs74018587	FALSE	T	C	0.208943	0.043822	1.86e-06	0.0097	0.0154	0.531	22.7338
CKD	genus.Eubacteriumhalliigroup.id.11338	rs76496924	TRUE	T	A	0.154229	0.035166	1.16e-05	-0.0458	0.0192	0.01715	19.2347
CKD	genus.Eubacteriumhalliigroup.id.11338	rs78056098	FALSE	T	G	-0.05074	0.011376	8.18e-06	-0.0227	0.008	0.004393	19.894
CKD	genus.Eubacteriumhalliigroup.id.11338	rs949971	FALSE	G	T	-0.05402	0.01161	3.28e-06	-0.0102	0.0091	0.2614	21.6493
CKD	genus.Eubacteriumnodatumgroup.id.11297	rs10263623	FALSE	T	C	0.193496	0.043902	1.05e-05	0.0092	0.0155	0.5515	19.4256
CKD	genus.Eubacteriumnodatumgroup.id.11297	rs10458299	FALSE	C	T	-0.18775	0.041969	7.69e-06	-0.012	0.0164	0.4623	20.0126
CKD	genus.Eubacteriumnodatumgroup.id.11297	rs11006576	FALSE	G	A	-0.11017	0.024593	7.48e-06	-0.006	0.0079	0.4485	20.068
CKD	genus.Eubacteriumnodatumgroup.id.11297	rs113893692	FALSE	T	C	-0.18511	0.040357	4.5e-06	0.0003	0.0123	0.979	21.0389
CKD	genus.Eubacteriumnodatumgroup.id.11297	rs34297067	FALSE	G	A	-0.18691	0.034147	4.41e-08	-0.0266	0.013	0.04118	29.9613
CKD	genus.Eubacteriumnodatumgroup.id.11297	rs61841040	FALSE	T	G	0.160621	0.034161	2.58e-06	-0.0087	0.0097	0.3658	22.1077
CKD	genus.Eubacteriumnodatumgroup.id.11297	rs6818880	FALSE	G	A	-0.11008	0.024596	7.62e-06	-0.0118	0.0084	0.1603	20.0303
CKD	genus.Eubacteriumnodatumgroup.id.11297	rs77910827	FALSE	T	C	0.201788	0.041357	1.07e-06	0.0104	0.014	0.4584	23.8063
CKD	genus.Eubacteriumnodatumgroup.id.11297	rs7827125	FALSE	T	C	0.1223	0.027133	6.56e-06	0.0085	0.0088	0.3334	20.3169
CKD	genus.Eubacteriumnodatumgroup.id.11297	rs7880204	FALSE	C	T	-0.12545	0.02753	5.19e-06	0.0006	0.0093	0.9454	20.7649
CKD	genus.Eubacteriumnodatumgroup.id.11297	rs9425984	FALSE	C	T	-0.13023	0.029235	8.4e-06	0.0053	0.011	0.6292	19.8434
CKD	genus.Eubacteriumoxidoreducensgroup.id.11339	rs12129908	FALSE	A	C	0.089327	0.019833	6.67e-06	-0.0039	0.0085	0.6455	20.2856
CKD	genus.Eubacteriumoxidoreducensgroup.id.11339	rs12423772	FALSE	T	G	0.14098	0.029503	1.77e-06	0.0124	0.0154	0.4196	22.834
CKD	genus.Eubacteriumoxidoreducensgroup.id.11339	rs1425962	TRUE	C	G	0.09061	0.020061	6.28e-06	-0.0107	0.0087	0.2225	20.4008
CKD	genus.Eubacteriumoxidoreducensgroup.id.11339	rs2973294	FALSE	T	G	0.092356	0.019544	2.29e-06	-0.0025	0.0078	0.7513	22.3308
CKD	genus.Eubacteriumoxidoreducensgroup.id.11339	rs34561138	FALSE	A	G	0.216145	0.045992	2.61e-06	0.0039	0.0167	0.8128	22.0864
CKD	genus.Eubacteriumoxidoreducensgroup.id.11339	rs440215	FALSE	T	C	0.093277	0.019529	1.79e-06	0.0042	0.0103	0.6836	22.8134
CKD	genus.Eubacteriumrectalegroup.id.14374	rs10248854	FALSE	A	C	-0.05278	0.011346	3.29e-06	0.0012	0.0086	0.8915	21.6398
CKD	genus.Eubacteriumrectalegroup.id.14374	rs10797540	FALSE	G	A	0.050318	0.010839	3.45e-06	-0.0145	0.0078	0.06464	21.551
CKD	genus.Eubacteriumrectalegroup.id.14374	rs10892089	TRUE	G	C	-0.06355	0.014007	5.7e-06	-0.0153	0.0102	0.135	20.5845
CKD	genus.Eubacteriumrectalegroup.id.14374	rs117151453	TRUE	C	G	-0.11314	0.024354	3.39e-06	0.0078	0.0189	0.6808	21.582
CKD	genus.Eubacteriumrectalegroup.id.14374	rs143694765	FALSE	C	T	0.087003	0.019779	1.09e-05	0.0096	0.0171	0.5744	19.3491
CKD	genus.Eubacteriumrectalegroup.id.14374	rs16960159	TRUE	G	C	-0.1566	0.033623	3.2e-06	-0.0218	0.0205	0.2876	21.6925
CKD	genus.Eubacteriumrectalegroup.id.14374	rs2884897	FALSE	G	A	-0.12936	0.028902	7.61e-06	-0.0395	0.0175	0.02375	20.0329
CKD	genus.Eubacteriumrectalegroup.id.14374	rs314726	FALSE	C	T	0.052882	0.010949	1.37e-06	0.0099	0.0085	0.2412	23.3274
CKD	genus.Eubacteriumrectalegroup.id.14374	rs35398954	FALSE	G	A	-0.09014	0.01746	2.44e-07	0.0051	0.0125	0.6846	26.653
CKD	genus.Eubacteriumrectalegroup.id.14374	rs3980709	TRUE	T	A	-0.06227	0.014057	9.43e-06	0.0016	0.01	0.873	19.6233
CKD	genus.Eubacteriumrectalegroup.id.14374	rs59427698	FALSE	G	A	-0.0576	0.013085	1.07e-05	-0.0021	0.0113	0.8552	19.3775
CKD	genus.Eubacteriumrectalegroup.id.14374	rs62547233	FALSE	G	A	0.053632	0.01202	8.12e-06	-0.0114	0.0091	0.2135	19.9085
CKD	genus.Eubacteriumruminantiumgroup.id.11340	rs10131724	FALSE	C	A	-0.19983	0.041458	1.43e-06	-0.0221	0.0187	0.2378	23.233
CKD	genus.Eubacteriumruminantiumgroup.id.11340	rs10923018	FALSE	A	G	0.072644	0.016092	6.36e-06	0.0085	0.0082	0.3002	20.3788
CKD	genus.Eubacteriumruminantiumgroup.id.11340	rs112375806	TRUE	A	T	0.143141	0.029376	1.1e-06	-0.0183	0.0122	0.1327	23.7434
CKD	genus.Eubacteriumruminantiumgroup.id.11340	rs11637981	FALSE	T	G	-0.07326	0.016089	5.28e-06	0.0049	0.0081	0.5463	20.7336
CKD	genus.Eubacteriumruminantiumgroup.id.11340	rs13025464	FALSE	C	T	-0.07371	0.016379	6.79e-06	0.0032	0.0078	0.6865	20.2525
CKD	genus.Eubacteriumruminantiumgroup.id.11340	rs139749	FALSE	T	C	-0.08454	0.017179	8.6e-07	-0.0008	0.0088	0.9273	24.2175
CKD	genus.Eubacteriumruminantiumgroup.id.11340	rs16891896	FALSE	A	G	-0.17479	0.039057	7.64e-06	-0.015	0.0149	0.3128	20.0279
CKD	genus.Eubacteriumruminantiumgroup.id.11340	rs17519472	FALSE	T	C	0.107804	0.023398	4.08e-06	0.0243	0.0113	0.0311	21.2282
CKD	genus.Eubacteriumruminantiumgroup.id.11340	rs209813	FALSE	A	G	-0.10349	0.023639	1.2e-05	0.0144	0.0121	0.2343	19.1663
CKD	genus.Eubacteriumruminantiumgroup.id.11340	rs2116427	FALSE	G	A	0.091146	0.018235	5.78e-07	-0.0009	0.0089	0.9204	24.9841
CKD	genus.Eubacteriumruminantiumgroup.id.11340	rs2229917	FALSE	G	A	0.153538	0.032392	2.14e-06	0.0093	0.0192	0.6304	22.4676
CKD	genus.Eubacteriumruminantiumgroup.id.11340	rs2418654	FALSE	T	C	-0.07489	0.016585	6.32e-06	0.0093	0.0099	0.3487	20.39
CKD	genus.Eubacteriumruminantiumgroup.id.11340	rs2817174	FALSE	T	C	-0.07343	0.016369	7.26e-06	-0.0002	0.008	0.9814	20.1235
CKD	genus.Eubacteriumruminantiumgroup.id.11340	rs57340348	FALSE	C	T	-0.09794	0.021217	3.91e-06	-0.0074	0.0112	0.5111	21.3085
CKD	genus.Eubacteriumruminantiumgroup.id.11340	rs606117	FALSE	G	A	0.083324	0.018056	3.94e-06	0.0103	0.0094	0.2754	21.296
CKD	genus.Eubacteriumruminantiumgroup.id.11340	rs6676699	FALSE	T	G	-0.08881	0.019645	6.16e-06	-0.0092	0.0093	0.3209	20.4371
CKD	genus.Eubacteriumruminantiumgroup.id.11340	rs7000472	FALSE	G	A	-0.07623	0.016523	3.96e-06	0.0153	0.0081	0.05909	21.285
CKD	genus.Eubacteriumruminantiumgroup.id.11340	rs72836424	FALSE	T	C	-0.13982	0.030069	3.32e-06	-0.0088	0.0143	0.5383	21.6222
CKD	genus.Eubacteriumruminantiumgroup.id.11340	rs73139629	FALSE	C	A	-0.1151	0.024791	3.44e-06	-0.0058	0.0138	0.6746	21.5557
CKD	genus.Eubacteriumventriosumgroup.id.11341	rs11617697	FALSE	G	A	-0.14335	0.028624	5.5e-07	-0.0191	0.0222	0.3909	25.0804
CKD	genus.Eubacteriumventriosumgroup.id.11341	rs12964517	FALSE	A	G	0.05872	0.012345	1.97e-06	-0.0217	0.0091	0.0167	22.6251
CKD	genus.Eubacteriumventriosumgroup.id.11341	rs13082419	FALSE	T	C	-0.07155	0.016137	9.25e-06	-0.0099	0.0122	0.419	19.6596
CKD	genus.Eubacteriumventriosumgroup.id.11341	rs16884680	FALSE	T	G	-0.09064	0.019191	2.32e-06	-0.0007	0.0121	0.9551	22.3072
CKD	genus.Eubacteriumventriosumgroup.id.11341	rs35179274	FALSE	T	C	-0.06273	0.013786	5.36e-06	0.0031	0.0099	0.7548	20.7049
CKD	genus.Eubacteriumventriosumgroup.id.11341	rs3809430	FALSE	C	T	-0.05482	0.011843	3.68e-06	0.0138	0.008	0.08408	21.4267
CKD	genus.Eubacteriumventriosumgroup.id.11341	rs57199565	FALSE	C	T	0.078339	0.016026	1.02e-06	-0.0028	0.0154	0.8531	23.8949
CKD	genus.Eubacteriumventriosumgroup.id.11341	rs6048195	TRUE	T	A	-0.06036	0.011658	2.25e-07	-0.0033	0.0095	0.7262	26.8071
CKD	genus.Eubacteriumventriosumgroup.id.11341	rs66746423	FALSE	T	C	0.07515	0.016498	5.23e-06	-0.0163	0.012	0.1748	20.7489
CKD	genus.Eubacteriumventriosumgroup.id.11341	rs66830358	TRUE	A	T	0.052875	0.011797	7.39e-06	0.0002	0.0085	0.9791	20.089
CKD	genus.Eubacteriumventriosumgroup.id.11341	rs6704822	FALSE	G	A	0.073918	0.01667	9.25e-06	0.0026	0.0118	0.8267	19.6621
CKD	genus.Eubacteriumventriosumgroup.id.11341	rs72783037	FALSE	A	C	0.065893	0.014375	4.56e-06	-0.0091	0.012	0.4469	21.0118
CKD	genus.Eubacteriumventriosumgroup.id.11341	rs73615400	FALSE	C	T	-0.09563	0.019343	7.65e-07	-0.0268	0.0124	0.03055	24.4422
CKD	genus.Eubacteriumventriosumgroup.id.11341	rs78250280	FALSE	A	G	0.074976	0.01644	5.1e-06	-0.0299	0.0142	0.03607	20.7989
CKD	genus.Eubacteriumventriosumgroup.id.11341	rs78869071	FALSE	T	C	0.098002	0.022508	1.34e-05	-0.0134	0.0168	0.4243	18.9582
CKD	genus.Eubacteriumventriosumgroup.id.11341	rs876734	FALSE	T	C	-0.06187	0.013253	3.04e-06	0.0096	0.0092	0.3002	21.7937
CKD	genus.Eubacteriumventriosumgroup.id.11341	rs9316536	FALSE	G	T	-0.08171	0.018312	8.11e-06	-0.0087	0.0116	0.4561	19.9103
CKD	genus.Eubacteriumxylanophilumgroup.id.14375	rs10140184	FALSE	C	A	0.057679	0.012599	4.69e-06	-0.0113	0.0095	0.2341	20.9586
CKD	genus.Eubacteriumxylanophilumgroup.id.14375	rs10917203	FALSE	C	A	0.061263	0.013092	2.87e-06	0.0101	0.0085	0.2345	21.897
CKD	genus.Eubacteriumxylanophilumgroup.id.14375	rs112176119	FALSE	T	C	-0.11346	0.024576	3.9e-06	-0.0022	0.0191	0.9073	21.3139
CKD	genus.Eubacteriumxylanophilumgroup.id.14375	rs12980122	TRUE	G	C	-0.10827	0.023826	5.51e-06	-0.0083	0.0192	0.6641	20.6497
CKD	genus.Eubacteriumxylanophilumgroup.id.14375	rs13239072	FALSE	A	G	0.068743	0.014273	1.46e-06	-0.0156	0.0095	0.1002	23.1967
CKD	genus.Eubacteriumxylanophilumgroup.id.14375	rs17830032	FALSE	A	G	-0.1606	0.031051	2.32e-07	-0.0075	0.0219	0.7332	26.751
CKD	genus.Eubacteriumxylanophilumgroup.id.14375	rs1999224	FALSE	T	G	-0.09491	0.02035	3.11e-06	-0.0158	0.013	0.2223	21.7518
CKD	genus.Eubacteriumxylanophilumgroup.id.14375	rs2012708	FALSE	G	A	0.05732	0.012691	6.28e-06	-0.033	0.0086	0.00012	20.3996
CKD	genus.Eubacteriumxylanophilumgroup.id.14375	rs2213117	FALSE	G	T	0.08778	0.018901	3.42e-06	-0.0059	0.0117	0.6113	21.5686
CKD	genus.Eubacteriumxylanophilumgroup.id.14375	rs4654122	TRUE	G	C	0.055351	0.012359	7.51e-06	0.0028	0.0084	0.7345	20.0578
CKD	genus.Eubacteriumxylanophilumgroup.id.14375	rs75586835	FALSE	G	A	-0.1145	0.026345	1.39e-05	-0.0405	0.0195	0.03814	18.8892
CKD	genus.Eubacteriumxylanophilumgroup.id.14375	rs79582700	TRUE	G	C	-0.09517	0.019997	1.94e-06	0.0003	0.0127	0.9781	22.6501
CKD	genus.Faecalibacterium.id.2057	rs10927394	FALSE	T	G	-0.23226	0.051236	5.81e-06	0.0106	0.0197	0.5885	20.5494
CKD	genus.Faecalibacterium.id.2057	rs114946999	FALSE	T	C	-0.08616	0.01896	5.52e-06	-0.0018	0.0163	0.9113	20.6507
CKD	genus.Faecalibacterium.id.2057	rs11776390	FALSE	C	T	-0.07835	0.017183	5.12e-06	-0.0278	0.014	0.04724	20.7912
CKD	genus.Faecalibacterium.id.2057	rs12320842	TRUE	G	C	0.094833	0.016396	7.3e-09	0.0243	0.0145	0.09383	33.4536
CKD	genus.Faecalibacterium.id.2057	rs1271565	FALSE	T	C	-0.05763	0.011965	1.46e-06	-0.0089	0.0108	0.4115	23.1991
CKD	genus.Faecalibacterium.id.2057	rs12753492	FALSE	C	A	0.06413	0.014993	1.89e-05	-0.0087	0.0123	0.4782	18.2955
CKD	genus.Faecalibacterium.id.2057	rs2835874	FALSE	C	T	-0.08664	0.01965	1.04e-05	0.0059	0.014	0.6722	19.4407
CKD	genus.Faecalibacterium.id.2057	rs28376661	TRUE	G	C	0.050482	0.010937	3.92e-06	0.0137	0.0083	0.1005	21.3048
CKD	genus.Faecalibacterium.id.2057	rs61875484	TRUE	G	C	0.081795	0.018369	8.47e-06	0.0049	0.0167	0.7695	19.8282
CKD	genus.Faecalibacterium.id.2057	rs6910935	FALSE	G	A	0.134864	0.027703	1.13e-06	0.003	0.0237	0.8997	23.6995
CKD	genus.Faecalibacterium.id.2057	rs75499067	FALSE	T	C	0.227585	0.046552	1.01e-06	-0.0164	0.0224	0.4654	23.9007
CKD	genus.Faecalibacterium.id.2057	rs79656633	FALSE	C	T	0.145631	0.032302	6.53e-06	0.0035	0.0213	0.8685	20.3259
CKD	genus.Faecalibacterium.id.2057	rs9536330	FALSE	C	T	-0.04832	0.010797	7.64e-06	-0.0014	0.0086	0.8716	20.0285
CKD	genus.FamilyXIIIAD3011group.id.11293	rs11126423	FALSE	T	C	0.09044	0.01963	4.08e-06	0.0138	0.0126	0.2704	21.2266
CKD	genus.FamilyXIIIAD3011group.id.11293	rs11736617	FALSE	A	G	-0.07595	0.01721	1.02e-05	-0.0116	0.01	0.2469	19.4757
CKD	genus.FamilyXIIIAD3011group.id.11293	rs12314465	FALSE	G	A	-0.09197	0.01972	3.1e-06	-0.0063	0.0146	0.6643	21.751
CKD	genus.FamilyXIIIAD3011group.id.11293	rs12911842	TRUE	T	A	-0.0812	0.018334	9.47e-06	-0.0235	0.0118	0.04577	19.6154
CKD	genus.FamilyXIIIAD3011group.id.11293	rs149302	FALSE	C	T	-0.06456	0.014322	6.55e-06	0.0141	0.0093	0.1268	20.3198
CKD	genus.FamilyXIIIAD3011group.id.11293	rs16840310	FALSE	G	A	-0.06081	0.012215	6.43e-07	0.0128	0.008	0.108	24.7835
CKD	genus.FamilyXIIIAD3011group.id.11293	rs16940167	FALSE	T	C	0.073255	0.01599	4.62e-06	0.0119	0.0097	0.2176	20.9883
CKD	genus.FamilyXIIIAD3011group.id.11293	rs17156849	FALSE	A	G	-0.11289	0.024529	4.18e-06	-0.0052	0.0143	0.7171	21.1812
CKD	genus.FamilyXIIIAD3011group.id.11293	rs62029761	FALSE	G	A	0.128753	0.0276	3.09e-06	-0.0009	0.0197	0.9643	21.7619
CKD	genus.FamilyXIIIAD3011group.id.11293	rs62200412	FALSE	T	C	-0.08009	0.016383	1.02e-06	-0.0051	0.0103	0.6223	23.8984
CKD	genus.FamilyXIIIAD3011group.id.11293	rs72730932	FALSE	A	C	-0.08996	0.017711	3.79e-07	-0.0368	0.0139	0.008186	25.7996
CKD	genus.FamilyXIIIAD3011group.id.11293	rs739451	FALSE	T	C	0.064959	0.014753	1.07e-05	0.0076	0.0106	0.4764	19.3873
CKD	genus.FamilyXIIIAD3011group.id.11293	rs9276029	FALSE	G	A	-0.08114	0.018567	1.24e-05	-0.0105	0.013	0.4188	19.0979
CKD	genus.FamilyXIIIAD3011group.id.11293	rs9837139	FALSE	G	A	0.10752	0.024048	7.78e-06	0.0183	0.0164	0.2648	19.9904
CKD	genus.FamilyXIIIAD3011group.id.11293	rs9852893	TRUE	G	C	0.065783	0.012906	3.45e-07	0.0131	0.0088	0.1369	25.9803
CKD	genus.FamilyXIIIUCG001.id.11294	rs112362903	FALSE	G	A	-0.14905	0.033327	7.74e-06	0.0113	0.0246	0.6476	20.0019
CKD	genus.FamilyXIIIUCG001.id.11294	rs116979587	TRUE	A	T	-0.12168	0.026082	3.08e-06	-0.0032	0.0198	0.8718	21.7649
CKD	genus.FamilyXIIIUCG001.id.11294	rs12049454	FALSE	C	T	-0.06473	0.013407	1.38e-06	0.0067	0.0085	0.4337	23.3103
CKD	genus.FamilyXIIIUCG001.id.11294	rs1426266	FALSE	C	T	-0.06655	0.013715	1.22e-06	-0.0056	0.0086	0.5136	23.5453
CKD	genus.FamilyXIIIUCG001.id.11294	rs2276529	TRUE	G	C	-0.07594	0.01651	4.23e-06	0.0069	0.0096	0.4752	21.1567
CKD	genus.FamilyXIIIUCG001.id.11294	rs3842897	FALSE	A	G	-0.11264	0.024275	3.48e-06	-0.0048	0.0128	0.7046	21.5311
CKD	genus.FamilyXIIIUCG001.id.11294	rs62414802	FALSE	T	C	-0.06119	0.013457	5.44e-06	0.0071	0.0094	0.4491	20.6759
CKD	genus.FamilyXIIIUCG001.id.11294	rs7119679	FALSE	A	G	-0.08091	0.017478	3.67e-06	-0.0072	0.0114	0.5276	21.4299
CKD	genus.FamilyXIIIUCG001.id.11294	rs76463770	FALSE	G	A	0.19313	0.041987	4.23e-06	0.0285	0.0191	0.1357	21.1578
CKD	genus.FamilyXIIIUCG001.id.11294	rs8076666	FALSE	G	A	0.088655	0.019809	7.63e-06	-0.0222	0.0143	0.1211	20.03
CKD	genus.Flavonifractor.id.2059	rs114873521	FALSE	T	C	-0.13007	0.029409	9.75e-06	0.0083	0.0213	0.6964	19.5611
CKD	genus.Flavonifractor.id.2059	rs11642826	TRUE	C	G	0.14686	0.032519	6.3e-06	-0.0019	0.0208	0.9266	20.3954
CKD	genus.Flavonifractor.id.2059	rs11811696	FALSE	C	T	-0.11606	0.024101	1.47e-06	-0.004	0.0147	0.7878	23.1897
CKD	genus.Flavonifractor.id.2059	rs12030302	FALSE	G	A	-0.06923	0.013747	4.76e-07	0.001	0.0079	0.8976	25.3614
CKD	genus.Flavonifractor.id.2059	rs12038887	TRUE	G	C	0.094272	0.021165	8.42e-06	-0.0166	0.0116	0.1513	19.8394
CKD	genus.Flavonifractor.id.2059	rs34066017	FALSE	G	A	0.076429	0.015979	1.73e-06	0.0017	0.0099	0.8621	22.878
CKD	genus.Flavonifractor.id.2059	rs6761463	TRUE	C	G	-0.08339	0.01846	6.26e-06	-0.0204	0.0104	0.04936	20.4063
CKD	genus.Flavonifractor.id.2059	rs806808	FALSE	C	T	0.066727	0.013656	1.03e-06	-0.0118	0.0082	0.1493	23.8757
CKD	genus.Fusicatenibacter.id.11305	rs10439674	FALSE	G	A	-0.05721	0.013001	1.08e-05	-0.0037	0.0091	0.6869	19.3638
CKD	genus.Fusicatenibacter.id.11305	rs167879	FALSE	T	C	-0.06595	0.014876	9.27e-06	0.0399	0.012	0.000915	19.6543
CKD	genus.Fusicatenibacter.id.11305	rs16866708	FALSE	A	G	-0.07035	0.015583	6.34e-06	-0.0111	0.0125	0.372	20.381
CKD	genus.Fusicatenibacter.id.11305	rs1864685	FALSE	C	A	-0.04948	0.01081	4.72e-06	0.0135	0.0092	0.14	20.9512
CKD	genus.Fusicatenibacter.id.11305	rs2025938	FALSE	A	G	-0.09673	0.020543	2.49e-06	0.0087	0.0161	0.59	22.1715
CKD	genus.Fusicatenibacter.id.11305	rs2039204	TRUE	A	T	-0.04974	0.010794	4.06e-06	-0.0118	0.0078	0.1319	21.2347
CKD	genus.Fusicatenibacter.id.11305	rs206581	FALSE	G	A	-0.05683	0.012789	8.84e-06	-0.004	0.0091	0.6597	19.7461
CKD	genus.Fusicatenibacter.id.11305	rs2132128	FALSE	A	G	-0.07719	0.016034	1.48e-06	-0.0169	0.0134	0.2072	23.176
CKD	genus.Fusicatenibacter.id.11305	rs3303	FALSE	C	T	-0.09537	0.020407	2.97e-06	-0.004	0.0156	0.7972	21.8406
CKD	genus.Fusicatenibacter.id.11305	rs4378146	FALSE	C	A	-0.06167	0.012526	8.51e-07	0.0145	0.0093	0.1197	24.2395
CKD	genus.Fusicatenibacter.id.11305	rs60254196	FALSE	G	A	-0.04924	0.010936	6.71e-06	-0.0035	0.0097	0.7161	20.273
CKD	genus.Fusicatenibacter.id.11305	rs62353480	FALSE	G	A	-0.07014	0.014559	1.45e-06	0.0074	0.0127	0.5584	23.2096
CKD	genus.Fusicatenibacter.id.11305	rs6515626	FALSE	A	G	0.141575	0.031356	6.33e-06	0.0044	0.0173	0.8008	20.386
CKD	genus.Fusicatenibacter.id.11305	rs704418	FALSE	C	T	0.073912	0.015107	9.96e-07	-0.0249	0.0122	0.04103	23.9372
CKD	genus.Fusicatenibacter.id.11305	rs73103914	FALSE	G	A	-0.05973	0.013446	8.89e-06	-0.0022	0.0095	0.8166	19.7333
CKD	genus.Fusicatenibacter.id.11305	rs792108	FALSE	C	T	-0.05083	0.011384	8e-06	-0.016	0.0084	0.05539	19.9366
CKD	genus.Fusicatenibacter.id.11305	rs8028026	FALSE	G	A	-0.07921	0.01805	1.14e-05	-0.0078	0.0149	0.6032	19.2578
CKD	genus.Fusicatenibacter.id.11305	rs8063430	FALSE	C	T	-0.10403	0.022217	2.84e-06	-0.0136	0.0143	0.3424	21.9253
CKD	genus.Fusicatenibacter.id.11305	rs9905659	FALSE	A	G	-0.06162	0.013658	6.44e-06	-0.0089	0.0097	0.3585	20.3549
CKD	genus.Gordonibacter.id.821	rs117347059	TRUE	C	G	-0.12826	0.028512	6.85e-06	-0.0071	0.0124	0.5693	20.2361
CKD	genus.Gordonibacter.id.821	rs13412653	FALSE	C	A	0.107597	0.023923	6.87e-06	0.0104	0.008	0.1933	20.2287
CKD	genus.Gordonibacter.id.821	rs16955299	FALSE	A	G	-0.19642	0.043354	5.88e-06	-0.0004	0.0116	0.9692	20.5264
CKD	genus.Gordonibacter.id.821	rs322296	FALSE	A	G	0.17869	0.037722	2.17e-06	0.0046	0.0149	0.758	22.4394
CKD	genus.Gordonibacter.id.821	rs35042269	FALSE	A	C	-0.18029	0.04033	7.8e-06	0.012	0.0125	0.336	19.9842
CKD	genus.Gordonibacter.id.821	rs3765837	FALSE	G	T	-0.19073	0.043361	1.09e-05	-0.0116	0.0167	0.4879	19.3481
CKD	genus.Gordonibacter.id.821	rs4596722	FALSE	G	A	0.102908	0.023157	8.83e-06	0.019	0.0081	0.01912	19.7485
CKD	genus.Gordonibacter.id.821	rs61934597	FALSE	T	C	-0.17249	0.038857	9.03e-06	0.007	0.0123	0.5697	19.7056
CKD	genus.Gordonibacter.id.821	rs71545975	FALSE	G	A	-0.15397	0.033892	5.54e-06	-0.0045	0.0118	0.7005	20.6385
CKD	genus.Gordonibacter.id.821	rs7220558	TRUE	T	A	0.116884	0.023483	6.45e-07	-0.0064	0.008	0.4213	24.7744
CKD	genus.Gordonibacter.id.821	rs72714787	FALSE	A	C	0.181405	0.03771	1.51e-06	0.0085	0.0133	0.5202	23.1412
CKD	genus.Gordonibacter.id.821	rs72939513	FALSE	G	A	-0.21399	0.049059	1.29e-05	0.0288	0.0204	0.1575	19.0261
CKD	genus.Gordonibacter.id.821	rs7294633	FALSE	T	C	0.12867	0.024995	2.63e-07	0.0054	0.0082	0.5115	26.5001
CKD	genus.Gordonibacter.id.821	rs76287110	TRUE	T	A	-0.24296	0.046618	1.87e-07	-0.0036	0.0157	0.8166	27.162
CKD	genus.Gordonibacter.id.821	rs768830	FALSE	A	G	0.149852	0.033331	6.93e-06	-0.0145	0.0126	0.2469	20.2129
CKD	genus.Haemophilus.id.3698	rs10781340	FALSE	A	G	0.094892	0.020322	3.02e-06	0.0151	0.0124	0.2253	21.8035
CKD	genus.Haemophilus.id.3698	rs10840326	TRUE	G	C	-0.06774	0.015146	7.74e-06	0.0225	0.0082	0.006267	20.003
CKD	genus.Haemophilus.id.3698	rs111582866	FALSE	A	G	-0.12427	0.026016	1.78e-06	0.0044	0.0168	0.7944	22.8166
CKD	genus.Haemophilus.id.3698	rs12191680	TRUE	G	C	0.106544	0.020032	1.05e-07	-0.0035	0.0111	0.7546	28.2885
CKD	genus.Haemophilus.id.3698	rs12876183	TRUE	A	T	0.07492	0.016711	7.35e-06	-0.004	0.0093	0.6659	20.0998
CKD	genus.Haemophilus.id.3698	rs35509	FALSE	A	G	0.128249	0.026878	1.83e-06	0.0093	0.0147	0.5292	22.7674
CKD	genus.Haemophilus.id.3698	rs4822728	FALSE	C	T	0.070586	0.015139	3.12e-06	-0.001	0.008	0.8954	21.7392
CKD	genus.Haemophilus.id.3698	rs56310940	TRUE	C	G	-0.10839	0.024705	1.15e-05	-0.0374	0.0112	0.000872	19.249
CKD	genus.Haemophilus.id.3698	rs76022354	FALSE	T	C	0.244638	0.05055	1.3e-06	-0.0352	0.0182	0.05297	23.421
CKD	genus.Haemophilus.id.3698	rs78909003	FALSE	C	T	-0.24626	0.050392	1.03e-06	-0.0143	0.0209	0.4935	23.8817
CKD	genus.Haemophilus.id.3698	rs9328464	FALSE	C	T	0.072309	0.01488	1.18e-06	0.0082	0.0079	0.299	23.6145
CKD	genus.Haemophilus.id.3698	rs9382510	FALSE	T	C	-0.09352	0.017265	6.07e-08	0.0102	0.0093	0.2685	29.3411
CKD	genus.Haemophilus.id.3698	rs9574096	TRUE	T	A	-0.07364	0.015523	2.1e-06	0.0141	0.0087	0.1039	22.5049
CKD	genus.Haemophilus.id.3698	rs9895850	FALSE	C	T	-0.19296	0.041676	3.66e-06	-0.0115	0.0166	0.4885	21.4369
CKD	genus.Holdemanella.id.11393	rs12415649	TRUE	C	G	0.083938	0.019057	1.06e-05	-0.0075	0.0101	0.4605	19.4003
CKD	genus.Holdemanella.id.11393	rs12513188	FALSE	A	G	0.090391	0.019528	3.68e-06	0.0052	0.0098	0.5975	21.4257
CKD	genus.Holdemanella.id.11393	rs17586763	FALSE	C	T	-0.22728	0.051013	8.37e-06	0.0085	0.0208	0.683	19.85
CKD	genus.Holdemanella.id.11393	rs1830029	TRUE	G	C	-0.09541	0.021093	6.09e-06	0.004	0.0109	0.717	20.4603
CKD	genus.Holdemanella.id.11393	rs1926302	FALSE	A	G	-0.10797	0.023142	3.08e-06	0.0002	0.0106	0.9866	21.7673
CKD	genus.Holdemanella.id.11393	rs34187114	FALSE	A	C	-0.10451	0.022601	3.77e-06	-0.0017	0.0112	0.8814	21.3826
CKD	genus.Holdemanella.id.11393	rs35228298	FALSE	A	G	0.093483	0.020289	4.07e-06	0.0125	0.0109	0.2512	21.2297
CKD	genus.Holdemanella.id.11393	rs4541991	FALSE	C	T	-0.09273	0.019443	1.85e-06	0.0061	0.01	0.5459	22.7465
CKD	genus.Holdemanella.id.11393	rs4802175	FALSE	A	G	0.079015	0.017339	5.19e-06	0.0116	0.0102	0.2558	20.7669
CKD	genus.Holdemanella.id.11393	rs607782	FALSE	C	T	-0.08542	0.017252	7.36e-07	-0.0026	0.0092	0.7786	24.5155
CKD	genus.Holdemanella.id.11393	rs62113381	FALSE	C	T	-0.10545	0.023203	5.5e-06	-0.0186	0.0139	0.1788	20.654
CKD	genus.Holdemanella.id.11393	rs73011279	FALSE	C	T	-0.09617	0.019934	1.4e-06	0.0011	0.0111	0.9231	23.275
CKD	genus.Holdemanella.id.11393	rs75764681	FALSE	C	T	-0.2831	0.0599	2.29e-06	0.0038	0.0234	0.8717	22.3371
CKD	genus.Holdemanella.id.11393	rs761624	TRUE	G	C	0.09598	0.017954	8.99e-08	-0.0139	0.0086	0.1042	28.5785
CKD	genus.Holdemania.id.2157	rs10885477	FALSE	C	T	-0.13514	0.030189	7.6e-06	0.0079	0.0127	0.5356	20.0387
CKD	genus.Holdemania.id.2157	rs111745969	FALSE	G	A	0.120677	0.026578	5.61e-06	-0.0119	0.0168	0.477	20.616
CKD	genus.Holdemania.id.2157	rs113593397	FALSE	G	A	-0.12893	0.028253	5.03e-06	-0.0076	0.0158	0.6287	20.8247
CKD	genus.Holdemania.id.2157	rs116500994	FALSE	T	G	-0.13755	0.029339	2.75e-06	-0.0152	0.0173	0.3798	21.9801
CKD	genus.Holdemania.id.2157	rs12701617	FALSE	G	A	-0.06606	0.014943	9.82e-06	0.0043	0.0078	0.5853	19.5435
CKD	genus.Holdemania.id.2157	rs150096134	TRUE	A	T	0.162139	0.033209	1.05e-06	0.0031	0.0138	0.821	23.8376
CKD	genus.Holdemania.id.2157	rs1867876	FALSE	C	T	0.084292	0.016219	2.02e-07	-0.0026	0.0083	0.755	27.01
CKD	genus.Holdemania.id.2157	rs41438744	TRUE	G	C	-0.12487	0.027013	3.79e-06	0.0073	0.0158	0.6461	21.3683
CKD	genus.Holdemania.id.2157	rs4146507	FALSE	T	C	0.079488	0.0177	7.1e-06	-0.0048	0.0094	0.606	20.1677
CKD	genus.Holdemania.id.2157	rs4636956	FALSE	G	A	-0.06659	0.014984	8.84e-06	-0.0152	0.0089	0.08713	19.7498
CKD	genus.Holdemania.id.2157	rs55888180	TRUE	G	C	0.128671	0.028279	5.37e-06	0.0179	0.0164	0.2755	20.703
CKD	genus.Holdemania.id.2157	rs6133067	FALSE	C	T	0.091083	0.017856	3.38e-07	0.0061	0.0125	0.6261	26.0199
CKD	genus.Holdemania.id.2157	rs73139538	FALSE	A	G	-0.14859	0.032747	5.69e-06	0.0218	0.0215	0.3114	20.589
CKD	genus.Holdemania.id.2157	rs77293403	FALSE	G	A	0.164556	0.034177	1.47e-06	0.0024	0.0213	0.9084	23.1825
CKD	genus.Holdemania.id.2157	rs80149660	FALSE	T	C	-0.23299	0.051918	7.2e-06	-0.014	0.019	0.461	20.139
CKD	genus.Holdemania.id.2157	rs9500080	FALSE	T	C	0.092676	0.017889	2.21e-07	0.0253	0.0096	0.008122	26.8388
CKD	genus.Holdemania.id.2157	rs9529719	FALSE	C	T	0.074038	0.016049	3.97e-06	-0.0016	0.0082	0.8487	21.282
CKD	genus.Holdemania.id.2157	rs967319	FALSE	C	T	0.078864	0.017674	8.12e-06	-0.0122	0.0093	0.1914	19.9108
CKD	genus.Howardella.id.2000	rs10048062	FALSE	T	C	-0.14735	0.033653	1.19e-05	0.0027	0.0116	0.8182	19.1714
CKD	genus.Howardella.id.2000	rs12452946	FALSE	G	A	-0.10583	0.022894	3.79e-06	0.0001	0.0078	0.9926	21.3685
CKD	genus.Howardella.id.2000	rs1484873	FALSE	G	A	-0.22783	0.046335	8.79e-07	-0.0143	0.0137	0.2944	24.1771
CKD	genus.Howardella.id.2000	rs17167098	FALSE	A	G	-0.16937	0.035207	1.5e-06	-0.0127	0.0135	0.3478	23.1427
CKD	genus.Howardella.id.2000	rs2154047	FALSE	A	C	-0.19256	0.042009	4.57e-06	-0.003	0.0158	0.851	21.011
CKD	genus.Howardella.id.2000	rs36081916	FALSE	C	T	-0.18123	0.040299	6.89e-06	-0.0287	0.0148	0.05226	20.2242
CKD	genus.Howardella.id.2000	rs3791893	FALSE	G	A	0.147035	0.034023	1.55e-05	0.0119	0.0118	0.3147	18.6765
CKD	genus.Howardella.id.2000	rs609430	FALSE	G	T	-0.11205	0.023933	2.85e-06	0.0192	0.0081	0.01818	21.9194
CKD	genus.Howardella.id.2000	rs61771805	TRUE	T	A	-0.13678	0.029681	4.06e-06	0.0052	0.0105	0.6196	21.2368
CKD	genus.Howardella.id.2000	rs672217	FALSE	A	G	0.164146	0.034999	2.73e-06	-0.02	0.0125	0.1104	21.9963
CKD	genus.Howardella.id.2000	rs901099	FALSE	G	T	-0.12718	0.025092	4.01e-07	0.0115	0.0088	0.1921	25.6902
CKD	genus.Hungatella.id.11306	rs10044993	FALSE	A	C	0.139547	0.031675	1.05e-05	-0.003	0.011	0.7868	19.4092
CKD	genus.Hungatella.id.11306	rs13249325	FALSE	G	T	-0.10002	0.022588	9.51e-06	0.001	0.0083	0.9066	19.6073
CKD	genus.Hungatella.id.11306	rs17092615	FALSE	A	G	0.152235	0.033787	6.61e-06	-0.026	0.0139	0.06156	20.3016
CKD	genus.Hungatella.id.11306	rs34471047	FALSE	G	A	-0.16287	0.03349	1.15e-06	0.0139	0.0121	0.2509	23.6511
CKD	genus.Hungatella.id.11306	rs72759041	FALSE	T	G	-0.12603	0.028224	8e-06	0.0022	0.0119	0.8496	19.9393
CKD	genus.Intestinibacter.id.11345	rs10805326	FALSE	A	G	0.077515	0.013966	2.86e-08	0.0029	0.0103	0.7748	30.8054
CKD	genus.Intestinibacter.id.11345	rs11109097	FALSE	T	C	0.062427	0.013854	6.6e-06	-0.0011	0.0085	0.8999	20.3046
CKD	genus.Intestinibacter.id.11345	rs118030283	FALSE	A	G	-0.15183	0.032447	2.88e-06	0.0023	0.0193	0.9048	21.8961
CKD	genus.Intestinibacter.id.11345	rs12210583	FALSE	G	T	0.155074	0.035301	1.12e-05	-0.014	0.0197	0.4773	19.2976
CKD	genus.Intestinibacter.id.11345	rs16938435	FALSE	C	T	-0.11219	0.023544	1.89e-06	0.0032	0.0123	0.7951	22.7064
CKD	genus.Intestinibacter.id.11345	rs2098844	FALSE	T	C	-0.05753	0.012842	7.47e-06	-0.004	0.0083	0.6282	20.0689
CKD	genus.Intestinibacter.id.11345	rs2702387	FALSE	G	A	0.060856	0.013215	4.12e-06	-0.0019	0.0084	0.825	21.2067
CKD	genus.Intestinibacter.id.11345	rs4327025	FALSE	A	G	-0.08103	0.01544	1.53e-07	-0.0067	0.0091	0.4619	27.5421
CKD	genus.Intestinibacter.id.11345	rs447950	FALSE	G	A	0.062834	0.013665	4.26e-06	0.006	0.0082	0.4668	21.1432
CKD	genus.Intestinibacter.id.11345	rs478972	FALSE	C	T	-0.14268	0.029712	1.57e-06	-0.032	0.0205	0.1192	23.0602
CKD	genus.Intestinibacter.id.11345	rs6062862	FALSE	G	A	0.092451	0.020466	6.26e-06	0.0109	0.0143	0.4457	20.406
CKD	genus.Intestinibacter.id.11345	rs68093214	FALSE	T	C	0.066226	0.014988	9.93e-06	0.0224	0.0109	0.03987	19.524
CKD	genus.Intestinibacter.id.11345	rs6875660	FALSE	T	C	0.089046	0.019391	4.39e-06	0.0067	0.0124	0.5908	21.0877
CKD	genus.Intestinibacter.id.11345	rs893394	FALSE	A	G	0.058332	0.013073	8.12e-06	-0.019	0.0094	0.04318	19.9096
CKD	genus.Intestinibacter.id.11345	rs9348442	FALSE	T	C	0.099082	0.022163	7.8e-06	0.0005	0.0112	0.9665	19.9863
CKD	genus.Intestinimonas.id.2062	rs1000888	TRUE	G	C	-0.0585	0.013219	9.61e-06	-0.0051	0.0079	0.5201	19.5846
CKD	genus.Intestinimonas.id.2062	rs10262702	FALSE	C	T	0.091802	0.019488	2.47e-06	-0.0139	0.0122	0.2581	22.1906
CKD	genus.Intestinimonas.id.2062	rs11258178	FALSE	G	A	0.066074	0.013414	8.4e-07	-0.0068	0.0085	0.4179	24.263
CKD	genus.Intestinimonas.id.2062	rs12226153	FALSE	G	A	-0.15114	0.030692	8.46e-07	-0.0248	0.0204	0.2243	24.2498
CKD	genus.Intestinimonas.id.2062	rs12566247	TRUE	A	T	0.063708	0.013536	2.52e-06	0.002	0.0085	0.8118	22.1517
CKD	genus.Intestinimonas.id.2062	rs17067892	FALSE	T	C	0.107194	0.025001	1.81e-05	-0.0114	0.0168	0.496	18.3834
CKD	genus.Intestinimonas.id.2062	rs1859797	FALSE	A	G	0.060368	0.013179	4.64e-06	-0.0098	0.0085	0.2464	20.9821
CKD	genus.Intestinimonas.id.2062	rs2276760	FALSE	G	A	-0.06852	0.015255	7.06e-06	-0.0103	0.0097	0.2861	20.1748
CKD	genus.Intestinimonas.id.2062	rs2731794	FALSE	T	C	0.120632	0.025753	2.81e-06	-0.0191	0.0156	0.2193	21.9417
CKD	genus.Intestinimonas.id.2062	rs2930225	FALSE	T	G	0.072952	0.015295	1.84e-06	0.0051	0.0102	0.6178	22.7497
CKD	genus.Intestinimonas.id.2062	rs4113676	FALSE	C	A	-0.21851	0.049015	8.27e-06	0.0344	0.0227	0.1294	19.874
CKD	genus.Intestinimonas.id.2062	rs4784055	FALSE	C	T	-0.17532	0.038599	5.57e-06	0.0058	0.013	0.6579	20.6306
CKD	genus.Intestinimonas.id.2062	rs62240188	FALSE	A	G	0.130074	0.026718	1.13e-06	-0.0415	0.0192	0.03084	23.7014
CKD	genus.Intestinimonas.id.2062	rs62427239	FALSE	A	C	0.162658	0.036765	9.68e-06	-0.0189	0.0224	0.3992	19.5741
CKD	genus.Intestinimonas.id.2062	rs6934519	FALSE	T	C	0.069237	0.015115	4.64e-06	-0.0001	0.0095	0.9899	20.9826
CKD	genus.Intestinimonas.id.2062	rs716604	FALSE	G	A	0.081807	0.016599	8.29e-07	-0.0024	0.0101	0.8123	24.2894
CKD	genus.Intestinimonas.id.2062	rs7170984	FALSE	C	T	-0.06581	0.014077	2.94e-06	0.0104	0.009	0.2525	21.8556
CKD	genus.Intestinimonas.id.2062	rs72982915	FALSE	T	C	0.183158	0.040274	5.42e-06	-0.021	0.0185	0.2565	20.6825
CKD	genus.Intestinimonas.id.2062	rs9823439	FALSE	C	T	-0.05819	0.013145	9.56e-06	0.0107	0.0091	0.2383	19.5964
CKD	genus.Intestinimonas.id.2062	rs994794	TRUE	C	G	-0.1419	0.031507	6.67e-06	0.0085	0.0198	0.6672	20.2839
CKD	genus.Lachnoclostridium.id.11308	rs1031599	FALSE	T	G	-0.07863	0.017564	7.59e-06	-0.0054	0.0117	0.6448	20.0415
CKD	genus.Lachnoclostridium.id.11308	rs12566975	FALSE	C	T	-0.04681	0.010579	9.65e-06	0.0101	0.0081	0.2126	19.5789
CKD	genus.Lachnoclostridium.id.11308	rs1528479	FALSE	A	G	-0.04978	0.011192	8.67e-06	-0.009	0.0085	0.2914	19.7831
CKD	genus.Lachnoclostridium.id.11308	rs1997204	FALSE	C	T	-0.10807	0.024202	7.99e-06	-0.0034	0.018	0.8514	19.9392
CKD	genus.Lachnoclostridium.id.11308	rs2385421	FALSE	G	A	0.074619	0.018073	3.65e-05	0.0062	0.0133	0.6391	17.0466
CKD	genus.Lachnoclostridium.id.11308	rs3821998	FALSE	A	C	-0.08641	0.019252	7.18e-06	0.025	0.013	0.05529	20.1454
CKD	genus.Lachnoclostridium.id.11308	rs4738679	FALSE	A	G	-0.05203	0.011404	5.06e-06	-0.0052	0.0089	0.5587	20.8158
CKD	genus.Lachnoclostridium.id.11308	rs6112314	FALSE	C	A	-0.05617	0.010817	2.07e-07	0.008	0.008	0.3166	26.9647
CKD	genus.Lachnoclostridium.id.11308	rs615997	FALSE	C	T	0.051175	0.010649	1.54e-06	-0.0111	0.0084	0.1879	23.0939
CKD	genus.Lachnoclostridium.id.11308	rs61915992	TRUE	T	A	0.080388	0.017221	3.04e-06	-0.0135	0.0142	0.3415	21.7904
CKD	genus.Lachnoclostridium.id.11308	rs62028349	TRUE	C	G	0.046999	0.010597	9.2e-06	0.0152	0.0078	0.05058	19.6703
CKD	genus.Lachnoclostridium.id.11308	rs62285313	FALSE	G	A	0.08642	0.018157	1.94e-06	-0.0079	0.0155	0.6105	22.6538
CKD	genus.Lachnoclostridium.id.11308	rs72829893	FALSE	T	G	0.117472	0.02681	1.18e-05	0.0176	0.0209	0.3977	19.1988
CKD	genus.Lachnoclostridium.id.11308	rs78068103	FALSE	G	A	0.08862	0.019425	5.06e-06	0.0059	0.0133	0.6594	20.8133
CKD	genus.Lachnoclostridium.id.11308	rs789029	FALSE	T	C	-0.06413	0.013797	3.35e-06	0.0073	0.0096	0.4479	21.6049
CKD	genus.Lachnospira.id.2004	rs13157098	FALSE	G	A	-0.0768058	0.0155312	7.6e-07	-0.0683	0.0128	1.06e-07	24.4556
CKD	genus.Lachnospira.id.2004	rs2326833	TRUE	G	C	-0.078495	0.017109	4.48e-06	0.0252	0.0148	0.08743	21.0491
CKD	genus.Lachnospira.id.2004	rs2520509	FALSE	G	A	0.0519063	0.011578	7.35e-06	0.0019	0.0081	0.8107	20.099
CKD	genus.Lachnospira.id.2004	rs35418758	FALSE	C	A	0.0864686	0.0190315	5.53e-06	-0.0063	0.0135	0.6429	20.643
CKD	genus.Lachnospira.id.2004	rs4686798	FALSE	C	T	0.0531826	0.0113747	2.93e-06	0.0139	0.0081	0.08693	21.8603
CKD	genus.Lachnospira.id.2004	rs4923324	FALSE	A	G	-0.0617321	0.0133387	3.69e-06	0.009	0.0101	0.3771	21.4189
CKD	genus.Lachnospira.id.2004	rs56791201	FALSE	C	T	0.051823	0.0110697	2.85e-06	-0.0032	0.008	0.6915	21.9167
CKD	genus.LachnospiraceaeFCS020group.id.11314	rs10030408	FALSE	G	A	0.054922	0.012261	7.48e-06	-0.0055	0.0082	0.5031	20.0651
CKD	genus.LachnospiraceaeFCS020group.id.11314	rs10093861	FALSE	A	G	-0.05689	0.012115	2.66e-06	-0.0039	0.008	0.6227	22.0508
CKD	genus.LachnospiraceaeFCS020group.id.11314	rs113859143	TRUE	C	G	-0.10891	0.024205	6.82e-06	-0.0091	0.0172	0.5955	20.2454
CKD	genus.LachnospiraceaeFCS020group.id.11314	rs12078956	TRUE	G	C	0.106101	0.02229	1.94e-06	-0.0177	0.0164	0.28	22.6579
CKD	genus.LachnospiraceaeFCS020group.id.11314	rs1254846	FALSE	A	G	0.105963	0.02325	5.18e-06	-0.0026	0.0167	0.8786	20.7712
CKD	genus.LachnospiraceaeFCS020group.id.11314	rs1363769	FALSE	C	T	-0.20063	0.044937	8.02e-06	0.0171	0.0136	0.2105	19.9335
CKD	genus.LachnospiraceaeFCS020group.id.11314	rs2322265	FALSE	T	C	-0.06663	0.014158	2.52e-06	0.0157	0.0104	0.1315	22.1481
CKD	genus.LachnospiraceaeFCS020group.id.11314	rs2862811	FALSE	C	T	0.056493	0.012174	3.47e-06	-0.0073	0.0078	0.352	21.5339
CKD	genus.LachnospiraceaeFCS020group.id.11314	rs35035870	FALSE	C	T	-0.19062	0.04144	4.23e-06	0.0127	0.0229	0.579	21.1591
CKD	genus.LachnospiraceaeFCS020group.id.11314	rs369444	TRUE	G	C	0.125481	0.025901	1.27e-06	-0.0353	0.0134	0.008387	23.4705
CKD	genus.LachnospiraceaeFCS020group.id.11314	rs3999074	FALSE	T	G	-0.05506	0.012185	6.22e-06	0.0013	0.008	0.8665	20.4184
CKD	genus.LachnospiraceaeFCS020group.id.11314	rs4452603	FALSE	G	T	0.060421	0.013596	8.84e-06	-0.0013	0.0095	0.8951	19.7494
CKD	genus.LachnospiraceaeFCS020group.id.11314	rs7249113	FALSE	A	G	0.067948	0.01335	3.58e-07	-0.0003	0.0089	0.9761	25.9054
CKD	genus.LachnospiraceaeFCS020group.id.11314	rs72793667	FALSE	G	A	-0.11688	0.024659	2.14e-06	-0.0027	0.0192	0.8886	22.4662
CKD	genus.LachnospiraceaeFCS020group.id.11314	rs9788306	FALSE	T	C	-0.0628	0.013074	1.56e-06	0.0033	0.0086	0.6966	23.0729
CKD	genus.LachnospiraceaeFCS020group.id.11314	rs9919338	TRUE	C	G	-0.05533	0.012062	4.49e-06	0.0031	0.0077	0.6839	21.0418
CKD	genus.LachnospiraceaeNC2004group.id.11316	rs117467633	FALSE	C	T	-0.16969	0.038317	9.49e-06	0.0023	0.0201	0.9103	19.6123
CKD	genus.LachnospiraceaeNC2004group.id.11316	rs12127733	FALSE	A	G	0.115182	0.024601	2.84e-06	0.001	0.0106	0.9249	21.9212
CKD	genus.LachnospiraceaeNC2004group.id.11316	rs12208226	FALSE	A	C	-0.15474	0.034037	5.46e-06	0.0182	0.0157	0.2475	20.6682
CKD	genus.LachnospiraceaeNC2004group.id.11316	rs12863463	FALSE	A	G	-0.15636	0.034537	5.97e-06	-0.0026	0.0154	0.8669	20.4966
CKD	genus.LachnospiraceaeNC2004group.id.11316	rs1331592	TRUE	G	C	0.094881	0.020837	5.28e-06	-0.0155	0.0086	0.07207	20.7342
CKD	genus.LachnospiraceaeNC2004group.id.11316	rs17067076	FALSE	A	G	-0.15463	0.035219	1.13e-05	-0.0074	0.0124	0.5517	19.2767
CKD	genus.LachnospiraceaeNC2004group.id.11316	rs1928659	FALSE	C	T	0.102522	0.022645	5.97e-06	-0.0118	0.0108	0.2742	20.497
CKD	genus.LachnospiraceaeNC2004group.id.11316	rs1929743	FALSE	C	T	0.083721	0.019032	1.09e-05	-0.0094	0.0083	0.2579	19.3508
CKD	genus.LachnospiraceaeNC2004group.id.11316	rs3756315	FALSE	G	A	-0.08835	0.01884	2.74e-06	-0.0037	0.0086	0.6633	21.9913
CKD	genus.LachnospiraceaeNC2004group.id.11316	rs6116753	FALSE	A	G	0.099475	0.020914	1.97e-06	0.0051	0.009	0.57	22.6232
CKD	genus.LachnospiraceaeND3007group.id.11317	rs13110238	TRUE	G	C	-0.0637	0.014204	7.31e-06	0.0084	0.0118	0.4772	20.1121
CKD	genus.LachnospiraceaeND3007group.id.11317	rs2861203	FALSE	A	G	0.05723	0.012728	6.91e-06	-0.0223	0.0089	0.01272	20.2175
CKD	genus.LachnospiraceaeND3007group.id.11317	rs72776675	FALSE	C	T	-0.06471	0.014797	1.23e-05	0.0013	0.011	0.9028	19.1247
CKD	genus.LachnospiraceaeND3007group.id.11317	rs9932954	FALSE	G	A	-0.05619	0.011598	1.27e-06	0.0054	0.0083	0.5158	23.4721
CKD	genus.LachnospiraceaeNK4A136group.id.11319	rs10952110	FALSE	T	G	0.048771	0.010961	8.61e-06	-0.0082	0.0084	0.3253	19.7981
CKD	genus.LachnospiraceaeNK4A136group.id.11319	rs11263806	FALSE	G	A	-0.05246	0.011676	7.02e-06	-0.0035	0.0088	0.6959	20.1868
CKD	genus.LachnospiraceaeNK4A136group.id.11319	rs12362320	TRUE	C	G	0.057317	0.011547	6.91e-07	-0.0093	0.0089	0.298	24.6393
CKD	genus.LachnospiraceaeNK4A136group.id.11319	rs12611395	FALSE	G	A	-0.09025	0.019965	6.17e-06	-0.0075	0.0147	0.6086	20.4341
CKD	genus.LachnospiraceaeNK4A136group.id.11319	rs160061	FALSE	G	A	0.051383	0.010809	2e-06	-0.0018	0.0078	0.8155	22.5979
CKD	genus.LachnospiraceaeNK4A136group.id.11319	rs28540839	FALSE	C	A	0.050828	0.011059	4.31e-06	0.0093	0.0086	0.2814	21.1239
CKD	genus.LachnospiraceaeNK4A136group.id.11319	rs2880566	FALSE	C	T	0.059958	0.013469	8.53e-06	-0.0164	0.0107	0.1256	19.8163
CKD	genus.LachnospiraceaeNK4A136group.id.11319	rs4955932	FALSE	C	T	-0.04923	0.010939	6.78e-06	-0.0019	0.0082	0.8193	20.2537
CKD	genus.LachnospiraceaeNK4A136group.id.11319	rs59805249	FALSE	C	T	0.093616	0.020798	6.76e-06	0.0021	0.0128	0.8697	20.2608
CKD	genus.LachnospiraceaeNK4A136group.id.11319	rs68104925	FALSE	C	T	-0.05491	0.011538	1.95e-06	0.0091	0.0084	0.2762	22.6486
CKD	genus.LachnospiraceaeNK4A136group.id.11319	rs7073658	FALSE	G	T	-0.04996	0.010969	5.25e-06	-0.0029	0.0081	0.7194	20.7449
CKD	genus.LachnospiraceaeNK4A136group.id.11319	rs73044693	FALSE	G	A	-0.10758	0.022988	2.87e-06	-0.0017	0.0202	0.9332	21.9008
CKD	genus.LachnospiraceaeNK4A136group.id.11319	rs7616165	FALSE	T	G	-0.23054	0.048346	1.86e-06	-0.0206	0.0174	0.2365	22.739
CKD	genus.LachnospiraceaeNK4A136group.id.11319	rs76193507	FALSE	G	A	-0.22973	0.049978	4.29e-06	-0.0259	0.0202	0.1991	21.1289
CKD	genus.LachnospiraceaeNK4A136group.id.11319	rs7832116	FALSE	G	A	-0.07148	0.01517	2.46e-06	-0.0087	0.0105	0.4057	22.2023
CKD	genus.LachnospiraceaeNK4A136group.id.11319	rs954878	FALSE	G	A	-0.05207	0.010908	1.81e-06	0.0085	0.0082	0.3006	22.7869
CKD	genus.LachnospiraceaeUCG001.id.11321	rs10815577	TRUE	G	C	-0.06837	0.014369	1.95e-06	0.0118	0.0089	0.1858	22.6401
CKD	genus.LachnospiraceaeUCG001.id.11321	rs12131224	FALSE	T	C	0.117095	0.02591	6.2e-06	-0.0153	0.0166	0.3554	20.4241
CKD	genus.LachnospiraceaeUCG001.id.11321	rs2050911	FALSE	A	G	0.075147	0.015393	1.05e-06	-0.0186	0.0087	0.0328	23.8329
CKD	genus.LachnospiraceaeUCG001.id.11321	rs2371284	FALSE	C	T	-0.07619	0.017013	7.52e-06	-0.0021	0.0103	0.8414	20.0555
CKD	genus.LachnospiraceaeUCG001.id.11321	rs437876	FALSE	C	T	0.078464	0.014477	5.96e-08	0.0126	0.0086	0.1423	29.3754
CKD	genus.LachnospiraceaeUCG001.id.11321	rs4981345	FALSE	C	T	-0.0682	0.014983	5.32e-06	0.0088	0.0089	0.326	20.7191
CKD	genus.LachnospiraceaeUCG001.id.11321	rs573933	FALSE	C	T	-0.1079	0.023235	3.42e-06	0.0226	0.0126	0.07281	21.5654
CKD	genus.LachnospiraceaeUCG001.id.11321	rs62496417	FALSE	G	T	-0.07485	0.016568	6.25e-06	0.0088	0.0093	0.3441	20.41
CKD	genus.LachnospiraceaeUCG001.id.11321	rs7213933	TRUE	A	T	-0.08163	0.01838	8.95e-06	-0.0081	0.0099	0.4144	19.7246
CKD	genus.LachnospiraceaeUCG001.id.11321	rs7341608	FALSE	C	T	-0.07848	0.017765	9.99e-06	-0.0002	0.0115	0.985	19.5159
CKD	genus.LachnospiraceaeUCG001.id.11321	rs78848836	FALSE	G	A	-0.11887	0.025975	4.74e-06	-0.041	0.0152	0.007007	20.9427
CKD	genus.LachnospiraceaeUCG001.id.11321	rs79476906	TRUE	A	T	-0.08709	0.019701	9.85e-06	-0.0097	0.0117	0.4077	19.5416
CKD	genus.LachnospiraceaeUCG001.id.11321	rs8052586	FALSE	C	T	0.176336	0.039588	8.42e-06	0.0075	0.0217	0.73	19.8406
CKD	genus.LachnospiraceaeUCG001.id.11321	rs8104225	FALSE	G	A	0.08921	0.019766	6.39e-06	-0.003	0.013	0.8204	20.3699
CKD	genus.LachnospiraceaeUCG001.id.11321	rs9403580	FALSE	T	C	0.107801	0.022978	2.71e-06	-0.0035	0.0108	0.7437	22.0101
CKD	genus.LachnospiraceaeUCG001.id.11321	rs985416	FALSE	T	C	0.097026	0.018181	9.46e-08	-0.0019	0.0122	0.8786	28.48
CKD	genus.LachnospiraceaeUCG004.id.11324	rs11128180	FALSE	G	A	0.064829	0.014013	3.72e-06	-0.001	0.0092	0.9157	21.4031
CKD	genus.LachnospiraceaeUCG004.id.11324	rs12072562	FALSE	C	T	0.133104	0.030357	1.16e-05	0.0251	0.0198	0.2049	19.2249
CKD	genus.LachnospiraceaeUCG004.id.11324	rs12673420	FALSE	A	G	0.055435	0.011838	2.83e-06	-0.0079	0.0082	0.3315	21.9286
CKD	genus.LachnospiraceaeUCG004.id.11324	rs12747809	FALSE	A	G	-0.0622	0.012568	7.47e-07	-0.0019	0.0083	0.8172	24.4934
CKD	genus.LachnospiraceaeUCG004.id.11324	rs12894272	FALSE	G	A	0.057979	0.012523	3.66e-06	-0.0034	0.0082	0.6815	21.4351
CKD	genus.LachnospiraceaeUCG004.id.11324	rs233486	FALSE	G	A	-0.07991	0.017766	6.86e-06	0.0089	0.0123	0.4688	20.2313
CKD	genus.LachnospiraceaeUCG004.id.11324	rs2444793	FALSE	T	C	-0.05424	0.011819	4.44e-06	-0.011	0.0077	0.156	21.0609
CKD	genus.LachnospiraceaeUCG004.id.11324	rs2706242	TRUE	C	G	-0.09014	0.019971	6.38e-06	0.0203	0.0123	0.09922	20.3721
CKD	genus.LachnospiraceaeUCG004.id.11324	rs2726805	FALSE	G	A	0.05484	0.012084	5.68e-06	0.0154	0.0085	0.07048	20.5956
CKD	genus.LachnospiraceaeUCG004.id.11324	rs2882478	FALSE	A	G	-0.05771	0.011834	1.08e-06	-0.008	0.0078	0.3055	23.7815
CKD	genus.LachnospiraceaeUCG004.id.11324	rs35182105	FALSE	G	A	-0.10972	0.024221	5.89e-06	0.0004	0.0198	0.983	20.5205
CKD	genus.LachnospiraceaeUCG004.id.11324	rs6656451	FALSE	T	C	-0.05436	0.011947	5.36e-06	0.0061	0.0087	0.4884	20.7034
CKD	genus.LachnospiraceaeUCG004.id.11324	rs7629954	FALSE	G	A	0.108441	0.023825	5.32e-06	-0.0154	0.018	0.3933	20.7167
CKD	genus.LachnospiraceaeUCG008.id.11328	rs10741777	FALSE	C	T	-0.09738	0.019479	5.75e-07	-0.0108	0.009	0.2295	24.9923
CKD	genus.LachnospiraceaeUCG008.id.11328	rs10793103	FALSE	T	C	0.097434	0.018128	7.67e-08	-0.0065	0.0088	0.462	28.8883
CKD	genus.LachnospiraceaeUCG008.id.11328	rs10801803	FALSE	A	G	-0.11703	0.024308	1.48e-06	-0.0141	0.011	0.1998	23.1791
CKD	genus.LachnospiraceaeUCG008.id.11328	rs13024781	FALSE	C	T	-0.07988	0.016885	2.24e-06	0.0149	0.0077	0.05262	22.3807
CKD	genus.LachnospiraceaeUCG008.id.11328	rs57091572	FALSE	G	A	-0.11044	0.02358	2.82e-06	0.0145	0.0111	0.194	21.9364
CKD	genus.LachnospiraceaeUCG008.id.11328	rs57254474	FALSE	A	G	0.088651	0.019905	8.44e-06	-0.0065	0.009	0.467	19.8355
CKD	genus.LachnospiraceaeUCG008.id.11328	rs61944774	FALSE	G	A	0.179838	0.03938	4.95e-06	0.0021	0.0202	0.9157	20.8551
CKD	genus.LachnospiraceaeUCG008.id.11328	rs62277846	FALSE	T	C	0.102292	0.021232	1.45e-06	-0.0074	0.0102	0.4708	23.2114
CKD	genus.LachnospiraceaeUCG008.id.11328	rs67078837	FALSE	C	T	-0.08458	0.017069	7.22e-07	-0.0124	0.0084	0.1379	24.5538
CKD	genus.LachnospiraceaeUCG008.id.11328	rs75356640	FALSE	A	G	0.136523	0.030313	6.67e-06	0.0204	0.0186	0.2716	20.284
CKD	genus.LachnospiraceaeUCG008.id.11328	rs955844	FALSE	C	A	0.112064	0.022837	9.24e-07	0.0022	0.0106	0.8336	24.0799
CKD	genus.LachnospiraceaeUCG008.id.11328	rs9873555	TRUE	C	G	-0.12116	0.023347	2.11e-07	0.0021	0.0123	0.8627	26.9312
CKD	genus.LachnospiraceaeUCG010.id.11330	rs10414815	FALSE	C	T	0.10453	0.023025	5.63e-06	-0.0083	0.0169	0.6236	20.6102
CKD	genus.LachnospiraceaeUCG010.id.11330	rs11192447	FALSE	G	A	0.126592	0.024345	1.99e-07	0.0141	0.0152	0.3546	27.0391
CKD	genus.LachnospiraceaeUCG010.id.11330	rs12346653	FALSE	T	C	0.065769	0.013957	2.45e-06	0.0229	0.0089	0.01	22.2054
CKD	genus.LachnospiraceaeUCG010.id.11330	rs17730011	FALSE	A	G	-0.07024	0.015706	7.75e-06	-0.0069	0.0104	0.5103	20.0004
CKD	genus.LachnospiraceaeUCG010.id.11330	rs2153460	TRUE	T	A	-0.0684	0.015656	1.25e-05	0.0023	0.0108	0.8298	19.0876
CKD	genus.LachnospiraceaeUCG010.id.11330	rs2833528	FALSE	T	C	-0.05621	0.012776	1.08e-05	-0.0062	0.0083	0.4576	19.357
CKD	genus.LachnospiraceaeUCG010.id.11330	rs336138	FALSE	T	G	0.077954	0.017187	5.74e-06	0.0098	0.0112	0.3796	20.572
CKD	genus.LachnospiraceaeUCG010.id.11330	rs4576377	FALSE	C	A	-0.0572	0.012704	6.72e-06	-0.0046	0.0083	0.5783	20.2727
CKD	genus.LachnospiraceaeUCG010.id.11330	rs72761829	TRUE	T	A	0.111884	0.023889	2.82e-06	-0.0172	0.0178	0.3338	21.9351
CKD	genus.LachnospiraceaeUCG010.id.11330	rs72894957	FALSE	A	G	0.222263	0.048643	4.89e-06	0.0248	0.0195	0.2045	20.8782
CKD	genus.LachnospiraceaeUCG010.id.11330	rs74315802	FALSE	T	G	0.086726	0.018348	2.28e-06	-0.022	0.0148	0.1357	22.342
CKD	genus.LachnospiraceaeUCG010.id.11330	rs9981767	FALSE	C	A	0.065506	0.013199	6.95e-07	0.004	0.0089	0.6481	24.6309
CKD	genus.Lactobacillus.id.1837	rs11674854	FALSE	T	C	-0.08527	0.01765	1.36e-06	-0.003	0.0088	0.7339	23.3401
CKD	genus.Lactobacillus.id.1837	rs12693845	FALSE	T	C	-0.08054	0.017743	5.64e-06	0.0025	0.0088	0.7793	20.6048
CKD	genus.Lactobacillus.id.1837	rs1530559	FALSE	A	G	0.0804	0.017821	6.43e-06	-0.0123	0.0099	0.2168	20.3539
CKD	genus.Lactobacillus.id.1837	rs16861661	FALSE	A	G	-0.18315	0.038148	1.58e-06	-0.0099	0.0141	0.4809	23.05
CKD	genus.Lactobacillus.id.1837	rs328312	TRUE	A	T	0.081509	0.016944	1.51e-06	0.0025	0.0082	0.7617	23.1408
CKD	genus.Lactobacillus.id.1837	rs6092149	TRUE	T	A	-0.08013	0.017149	2.97e-06	-0.0058	0.0082	0.4803	21.833
CKD	genus.Lactobacillus.id.1837	rs62314653	FALSE	A	C	0.187692	0.039458	1.97e-06	0.0104	0.0173	0.5489	22.6267
CKD	genus.Lactobacillus.id.1837	rs7399658	FALSE	A	G	-0.10713	0.022188	1.38e-06	0.0048	0.0107	0.6553	23.3123
CKD	genus.Lactobacillus.id.1837	rs75127669	FALSE	A	C	0.139784	0.031041	6.7e-06	-0.0222	0.014	0.1124	20.2789
CKD	genus.Lactobacillus.id.1837	rs768253	FALSE	G	T	-0.0792	0.017179	4.03e-06	-0.0112	0.0078	0.1521	21.2547
CKD	genus.Lactobacillus.id.1837	rs77478751	FALSE	G	A	-0.21989	0.047576	3.8e-06	0.0118	0.0215	0.5837	21.3617
CKD	genus.Lactobacillus.id.1837	rs921925	FALSE	C	A	0.098508	0.020323	1.25e-06	0.0144	0.0101	0.1534	23.4946
CKD	genus.Lactococcus.id.1851	rs10417872	FALSE	G	T	0.118306	0.024522	1.4e-06	-0.0036	0.0088	0.6822	23.2756
CKD	genus.Lactococcus.id.1851	rs123059	FALSE	C	T	-0.13671	0.027469	6.46e-07	0.0049	0.0103	0.6352	24.7694
CKD	genus.Lactococcus.id.1851	rs12621813	FALSE	A	G	0.108423	0.023998	6.24e-06	-0.0205	0.0083	0.01355	20.4123
CKD	genus.Lactococcus.id.1851	rs17168302	FALSE	A	G	0.191857	0.042476	6.28e-06	-0.0095	0.0131	0.4689	20.4018
CKD	genus.Lactococcus.id.1851	rs2293361	FALSE	T	C	-0.19922	0.043097	3.79e-06	-0.0112	0.0129	0.3878	21.3684
CKD	genus.Lactococcus.id.1851	rs34757988	TRUE	C	G	0.122294	0.022898	9.25e-08	-0.0096	0.0082	0.2435	28.5243
CKD	genus.Lactococcus.id.1851	rs4766997	FALSE	T	C	0.114599	0.023839	1.53e-06	0.0067	0.0085	0.4306	23.1092
CKD	genus.Lactococcus.id.1851	rs55910161	FALSE	T	C	0.146426	0.030737	1.9e-06	0.005	0.0117	0.667	22.6941
CKD	genus.Lactococcus.id.1851	rs6674304	FALSE	T	C	0.200758	0.044212	5.6e-06	0.0087	0.0151	0.5652	20.6189
CKD	genus.Lactococcus.id.1851	rs757872	TRUE	C	G	0.140799	0.027582	3.31e-07	0.0056	0.01	0.577	26.0584
CKD	genus.Lactococcus.id.1851	rs7992246	FALSE	C	T	0.104232	0.023079	6.29e-06	0.0077	0.0085	0.363	20.3971
CKD	genus.Marvinbryantia.id.2005	rs11620597	FALSE	C	T	0.119479	0.027169	1.09e-05	0.0129	0.019	0.4953	19.3391
CKD	genus.Marvinbryantia.id.2005	rs11645029	TRUE	C	G	-0.06062	0.013155	4.07e-06	0.0009	0.0083	0.9156	21.2349
CKD	genus.Marvinbryantia.id.2005	rs1187983	FALSE	T	C	-0.09355	0.019317	1.28e-06	-0.0111	0.011	0.3136	23.4535
CKD	genus.Marvinbryantia.id.2005	rs12963345	TRUE	C	G	-0.05968	0.013229	6.44e-06	0.0059	0.011	0.5934	20.3518
CKD	genus.Marvinbryantia.id.2005	rs146541147	FALSE	A	G	0.118845	0.026842	9.53e-06	-0.0033	0.0196	0.8648	19.6034
CKD	genus.Marvinbryantia.id.2005	rs2724813	FALSE	G	A	-0.08408	0.016755	5.22e-07	-0.0034	0.011	0.7575	25.1824
CKD	genus.Marvinbryantia.id.2005	rs2842896	FALSE	T	C	-0.06494	0.013115	7.36e-07	-0.0086	0.0086	0.3176	24.5182
CKD	genus.Marvinbryantia.id.2005	rs2863363	FALSE	G	A	0.063486	0.013632	3.21e-06	-0.0083	0.0081	0.3038	21.6889
CKD	genus.Marvinbryantia.id.2005	rs3125832	FALSE	C	A	0.067932	0.015012	6.03e-06	0.0138	0.009	0.1248	20.4773
CKD	genus.Marvinbryantia.id.2005	rs61884471	FALSE	A	G	0.124426	0.024843	5.49e-07	0.0014	0.017	0.9326	25.085
CKD	genus.Marvinbryantia.id.2005	rs72948274	FALSE	C	A	-0.12635	0.027221	3.45e-06	-0.0287	0.0144	0.04577	21.5448
CKD	genus.Marvinbryantia.id.2005	rs8006832	FALSE	T	G	-0.09524	0.02167	1.11e-05	-0.0005	0.0125	0.9668	19.3162
CKD	genus.Methanobrevibacter.id.123	rs10202904	FALSE	G	T	-0.11281	0.023911	2.38e-06	0.0052	0.0084	0.5342	22.2587
CKD	genus.Methanobrevibacter.id.123	rs11018665	TRUE	T	A	0.113013	0.025434	8.86e-06	0.0051	0.009	0.5726	19.7437
CKD	genus.Methanobrevibacter.id.123	rs1334944	FALSE	C	T	0.115197	0.025549	6.52e-06	-0.0006	0.0082	0.9381	20.3299
CKD	genus.Methanobrevibacter.id.123	rs4779844	TRUE	C	G	0.109639	0.024798	9.81e-06	0.0004	0.008	0.9613	19.5478
CKD	genus.Methanobrevibacter.id.123	rs4802933	FALSE	G	A	-0.13563	0.030814	1.07e-05	0.0112	0.01	0.2612	19.3738
CKD	genus.Methanobrevibacter.id.123	rs6776814	FALSE	C	T	-0.18896	0.041991	6.8e-06	0.0126	0.0162	0.4372	20.2501
CKD	genus.Methanobrevibacter.id.123	rs73457410	FALSE	G	A	0.218128	0.044466	9.32e-07	0.0028	0.0137	0.8379	24.0639
CKD	genus.Methanobrevibacter.id.123	rs894996	FALSE	A	C	0.214213	0.045604	2.64e-06	0.001	0.0154	0.9465	22.0641
CKD	genus.Odoribacter.id.952	rs10093869	FALSE	G	A	-0.05778	0.012539	4.07e-06	0.0005	0.0088	0.9539	21.2339
CKD	genus.Odoribacter.id.952	rs10423795	FALSE	T	C	0.055069	0.012116	5.49e-06	-0.0008	0.0086	0.9264	20.6584
CKD	genus.Odoribacter.id.952	rs16918425	TRUE	T	A	0.099978	0.022378	7.91e-06	-0.0098	0.0142	0.4893	19.9603
CKD	genus.Odoribacter.id.952	rs28417404	FALSE	G	A	-0.07269	0.016137	6.65e-06	0.0002	0.0119	0.9865	20.291
CKD	genus.Odoribacter.id.952	rs4793970	FALSE	G	A	-0.05763	0.012915	8.11e-06	0.019	0.0097	0.04954	19.9117
CKD	genus.Odoribacter.id.952	rs503751	TRUE	G	C	0.061829	0.011889	1.99e-07	-0.0055	0.0081	0.4968	27.0454
CKD	genus.Odoribacter.id.952	rs6856150	FALSE	A	G	0.088192	0.019415	5.56e-06	-0.0051	0.0133	0.7021	20.634
CKD	genus.Odoribacter.id.952	rs74553962	FALSE	G	T	0.121449	0.026411	4.26e-06	0.0107	0.0193	0.5788	21.1455
CKD	genus.Odoribacter.id.952	rs77779484	FALSE	A	G	-0.13349	0.026853	6.65e-07	-0.0003	0.0188	0.986	24.7122
CKD	genus.Olsenella.id.822	rs1035588	FALSE	G	A	-0.10815	0.023685	4.97e-06	0.0035	0.008	0.6628	20.85
CKD	genus.Olsenella.id.822	rs17148768	FALSE	A	G	0.140434	0.02956	2.03e-06	-0.0107	0.0109	0.3268	22.5702
CKD	genus.Olsenella.id.822	rs2759329	FALSE	A	G	-0.11113	0.023722	2.8e-06	0.0007	0.0082	0.9349	21.9462
CKD	genus.Olsenella.id.822	rs35225860	FALSE	G	A	-0.2236	0.048239	3.56e-06	0.0073	0.0216	0.735	21.4856
CKD	genus.Olsenella.id.822	rs6046522	FALSE	T	C	0.122938	0.026993	5.25e-06	-0.0019	0.0093	0.8389	20.7429
CKD	genus.Olsenella.id.822	rs61090148	FALSE	G	A	-0.10478	0.023134	5.92e-06	-0.0091	0.0082	0.2708	20.5142
CKD	genus.Olsenella.id.822	rs62112538	FALSE	T	C	-0.19943	0.040703	9.6e-07	0.0094	0.018	0.5999	24.0065
CKD	genus.Olsenella.id.822	rs72691585	FALSE	A	C	-0.24908	0.052081	1.73e-06	0.0111	0.0136	0.415	22.8728
CKD	genus.Olsenella.id.822	rs7540303	FALSE	T	C	0.108044	0.023638	4.86e-06	0.0186	0.0078	0.01743	20.892
CKD	genus.Olsenella.id.822	rs8066522	FALSE	A	G	-0.10653	0.024038	9.35e-06	-0.006	0.0081	0.4568	19.6403
CKD	genus.Olsenella.id.822	rs9460691	FALSE	A	C	0.119966	0.026864	7.98e-06	0.0091	0.0097	0.3477	19.9423
CKD	genus.Oscillibacter.id.2063	rs11627628	FALSE	C	T	0.143961	0.029022	7.04e-07	0.0094	0.0167	0.5735	24.6057
CKD	genus.Oscillibacter.id.2063	rs11990279	FALSE	C	T	-0.08249	0.018046	4.85e-06	-0.0266	0.0104	0.01012	20.8949
CKD	genus.Oscillibacter.id.2063	rs12417956	TRUE	G	C	0.078543	0.017407	6.42e-06	-0.0019	0.0087	0.8272	20.3595
CKD	genus.Oscillibacter.id.2063	rs12649930	FALSE	G	T	0.121589	0.025961	2.82e-06	0.0047	0.0115	0.6833	21.9354
CKD	genus.Oscillibacter.id.2063	rs133832	FALSE	C	A	-0.07955	0.016241	9.67e-07	-0.0017	0.0092	0.8486	23.9914
CKD	genus.Oscillibacter.id.2063	rs137917150	TRUE	A	T	-0.17499	0.038839	6.62e-06	-0.0003	0.0217	0.9899	20.2997
CKD	genus.Oscillibacter.id.2063	rs16866406	FALSE	G	A	0.098877	0.02088	2.18e-06	0.0006	0.0099	0.9529	22.4249
CKD	genus.Oscillibacter.id.2063	rs16934185	FALSE	G	A	-0.12957	0.028157	4.19e-06	0.0104	0.0164	0.5273	21.1756
CKD	genus.Oscillibacter.id.2063	rs234108	FALSE	G	A	0.074955	0.015263	9.07e-07	0.0002	0.0086	0.9847	24.1169
CKD	genus.Oscillibacter.id.2063	rs36095275	FALSE	T	C	-0.07524	0.015686	1.62e-06	-0.0012	0.0084	0.8854	23.0077
CKD	genus.Oscillibacter.id.2063	rs4506202	FALSE	G	A	-0.07113	0.015226	2.99e-06	-0.0141	0.0083	0.08749	21.824
CKD	genus.Oscillibacter.id.2063	rs61883564	FALSE	G	A	-0.10135	0.022102	4.52e-06	-0.02	0.0133	0.131	21.0273
CKD	genus.Oscillibacter.id.2063	rs62206502	FALSE	A	C	-0.06814	0.015135	6.72e-06	-0.003	0.0082	0.7152	20.2693
CKD	genus.Oscillibacter.id.2063	rs6901560	TRUE	G	C	0.085503	0.018693	4.78e-06	-0.0008	0.0111	0.9461	20.9221
CKD	genus.Oscillibacter.id.2063	rs75453768	FALSE	T	G	0.12212	0.026863	5.47e-06	-0.0033	0.0163	0.8399	20.6664
CKD	genus.Oscillibacter.id.2063	rs761240	FALSE	G	T	-0.17664	0.038881	5.54e-06	-0.0415	0.0188	0.02728	20.6397
CKD	genus.Oscillibacter.id.2063	rs9393920	FALSE	G	A	-0.07447	0.015108	8.27e-07	-0.0106	0.0081	0.1877	24.2968
CKD	genus.Oscillospira.id.2064	rs12206468	FALSE	A	G	-0.13302	0.026973	8.17e-07	-0.0146	0.0167	0.3817	24.3207
CKD	genus.Oscillospira.id.2064	rs1954532	FALSE	C	T	-0.08262	0.017525	2.42e-06	0.0147	0.0114	0.1983	22.2256
CKD	genus.Oscillospira.id.2064	rs28889936	FALSE	C	A	0.114051	0.025284	6.46e-06	-0.0209	0.015	0.1628	20.3473
CKD	genus.Oscillospira.id.2064	rs62422654	FALSE	T	C	0.089846	0.019809	5.74e-06	-0.0148	0.0146	0.3102	20.5718
CKD	genus.Oscillospira.id.2064	rs72866977	FALSE	C	A	-0.13057	0.028167	3.56e-06	-0.0002	0.0184	0.9916	21.4885
CKD	genus.Oscillospira.id.2064	rs73038677	TRUE	A	T	-0.08321	0.016867	8.08e-07	0.0089	0.009	0.3223	24.3375
CKD	genus.Oscillospira.id.2064	rs751183	FALSE	C	T	-0.07743	0.017222	6.92e-06	-0.0093	0.0099	0.3481	20.214
CKD	genus.Oscillospira.id.2064	rs75570604	TRUE	G	C	0.137112	0.030728	8.11e-06	0.001	0.0162	0.9508	19.9105
CKD	genus.Oscillospira.id.2064	rs8076323	FALSE	G	A	0.071539	0.015654	4.88e-06	0.0074	0.0092	0.4199	20.885
CKD	genus.Oxalobacter.id.2978	rs10464997	FALSE	A	G	0.137691	0.02948	3e-06	0.0113	0.0104	0.2774	21.815
CKD	genus.Oxalobacter.id.2978	rs11108500	FALSE	G	A	-0.1991	0.042733	3.17e-06	-0.0019	0.0202	0.9254	21.7078
CKD	genus.Oxalobacter.id.2978	rs111966731	FALSE	C	T	0.213114	0.047162	6.22e-06	0.0008	0.0174	0.9625	20.4192
CKD	genus.Oxalobacter.id.2978	rs12002250	FALSE	C	A	0.217122	0.046632	3.22e-06	-0.0163	0.0196	0.4057	21.679
CKD	genus.Oxalobacter.id.2978	rs1569853	FALSE	C	T	-0.13808	0.029698	3.33e-06	0.0105	0.0129	0.4153	21.6176
CKD	genus.Oxalobacter.id.2978	rs36057338	FALSE	T	G	0.207847	0.042144	8.15e-07	-0.0111	0.0151	0.4625	24.3229
CKD	genus.Oxalobacter.id.2978	rs3862635	FALSE	T	C	-0.17214	0.039403	1.25e-05	-0.028	0.0168	0.09579	19.0856
CKD	genus.Oxalobacter.id.2978	rs4428215	FALSE	A	G	0.130293	0.024224	7.5e-08	-0.0013	0.0088	0.8782	28.9301
CKD	genus.Oxalobacter.id.2978	rs6000536	FALSE	T	C	-0.13099	0.02538	2.45e-07	0.0071	0.0115	0.5351	26.6375
CKD	genus.Oxalobacter.id.2978	rs6071435	TRUE	A	T	-0.10551	0.021489	9.1e-07	-0.002	0.0082	0.8034	24.1076
CKD	genus.Oxalobacter.id.2978	rs6993398	FALSE	A	G	0.127217	0.027885	5.06e-06	0.0056	0.0101	0.5774	20.8137
CKD	genus.Oxalobacter.id.2978	rs736744	FALSE	T	C	0.117882	0.021126	2.41e-08	0.0065	0.0085	0.4475	31.1358
CKD	genus.Parabacteroides.id.954	rs114567323	FALSE	C	T	0.186478	0.04052	4.18e-06	-0.0384	0.0245	0.1167	21.1795
CKD	genus.Parabacteroides.id.954	rs115602804	FALSE	A	G	0.10308	0.022274	3.69e-06	-0.026	0.0209	0.2131	21.4167
CKD	genus.Parabacteroides.id.954	rs11965579	TRUE	C	G	0.162824	0.038186	2.01e-05	0.0096	0.0144	0.5071	18.1814
CKD	genus.Parabacteroides.id.954	rs17141986	TRUE	C	G	0.05003	0.011146	7.17e-06	0.0036	0.0085	0.671	20.1476
CKD	genus.Parabacteroides.id.954	rs3860755	TRUE	C	G	0.055878	0.011662	1.66e-06	-0.0038	0.0088	0.6622	22.9581
CKD	genus.Parabacteroides.id.954	rs4236095	FALSE	A	G	0.076196	0.015704	1.22e-06	-0.0177	0.0122	0.1476	23.542
CKD	genus.Parabacteroides.id.954	rs60884758	FALSE	T	C	-0.07027	0.014225	7.82e-07	-0.0007	0.0102	0.9438	24.4026
CKD	genus.Parabacteroides.id.954	rs6657302	FALSE	C	T	-0.10452	0.022552	3.58e-06	-0.0029	0.0164	0.8592	21.4797
CKD	genus.Parabacteroides.id.954	rs72893646	TRUE	T	A	-0.07156	0.015667	4.93e-06	-0.0044	0.012	0.7136	20.8626
CKD	genus.Parabacteroides.id.954	rs7298818	FALSE	T	C	0.088883	0.02009	9.68e-06	0.0111	0.016	0.488	19.5739
CKD	genus.Paraprevotella.id.962	rs10842464	FALSE	C	T	-0.07582	0.017257	1.11e-05	-0.016	0.0085	0.06091	19.3035
CKD	genus.Paraprevotella.id.962	rs145020347	FALSE	G	A	-0.12465	0.026232	2.02e-06	0.0031	0.0162	0.8507	22.5799
CKD	genus.Paraprevotella.id.962	rs17109926	FALSE	G	A	-0.09883	0.021617	4.83e-06	-0.0004	0.0092	0.9686	20.9019
CKD	genus.Paraprevotella.id.962	rs17785622	FALSE	G	A	0.248065	0.05243	2.23e-06	-0.0083	0.0212	0.6964	22.3857
CKD	genus.Paraprevotella.id.962	rs2081023	FALSE	G	A	-0.12256	0.023651	2.19e-07	-0.0076	0.0103	0.4592	26.8534
CKD	genus.Paraprevotella.id.962	rs3008582	FALSE	C	T	0.10572	0.022725	3.28e-06	-0.0181	0.0103	0.07778	21.6425
CKD	genus.Paraprevotella.id.962	rs3801748	FALSE	A	G	0.077972	0.017169	5.59e-06	0.0013	0.0079	0.8742	20.6247
CKD	genus.Paraprevotella.id.962	rs4756632	FALSE	T	G	-0.13891	0.02899	1.65e-06	-0.0109	0.0121	0.3692	22.9599
CKD	genus.Paraprevotella.id.962	rs4767113	FALSE	T	C	0.088247	0.018382	1.58e-06	-0.011	0.0091	0.2267	23.047
CKD	genus.Paraprevotella.id.962	rs58117850	FALSE	A	C	-0.14998	0.032401	3.68e-06	-0.0134	0.0153	0.3803	21.4264
CKD	genus.Paraprevotella.id.962	rs7240324	FALSE	G	T	-0.10229	0.022695	6.57e-06	0.009	0.0123	0.4645	20.3145
CKD	genus.Paraprevotella.id.962	rs9602779	FALSE	C	A	-0.10669	0.022026	1.27e-06	-0.0034	0.0109	0.7578	23.4626
CKD	genus.Paraprevotella.id.962	rs9900242	FALSE	G	A	-0.0853	0.017521	1.13e-06	0.0024	0.0079	0.7619	23.7017
CKD	genus.Parasutterella.id.2892	rs10899911	FALSE	G	A	-0.07171	0.014815	1.3e-06	NA	0.0085	0.9989	23.4291
CKD	genus.Parasutterella.id.2892	rs11715853	FALSE	A	G	-0.0663	0.014611	5.7e-06	0.0036	0.0085	0.6705	20.5905
CKD	genus.Parasutterella.id.2892	rs1403396	TRUE	T	A	-0.07567	0.015903	1.95e-06	-0.0108	0.0099	0.2782	22.6407
CKD	genus.Parasutterella.id.2892	rs2090816	FALSE	C	A	0.084097	0.017731	2.11e-06	-0.014	0.0109	0.1988	22.4954
CKD	genus.Parasutterella.id.2892	rs2387977	FALSE	C	T	-0.06818	0.013476	4.21e-07	0.0048	0.0088	0.5819	25.5972
CKD	genus.Parasutterella.id.2892	rs35055552	FALSE	C	T	0.109554	0.023543	3.27e-06	0.0134	0.0161	0.4048	21.6537
CKD	genus.Parasutterella.id.2892	rs35414597	TRUE	A	T	-0.06849	0.014214	1.44e-06	-0.0032	0.0083	0.7014	23.2178
CKD	genus.Parasutterella.id.2892	rs55877868	FALSE	C	A	-0.10446	0.022809	4.66e-06	-0.0044	0.0164	0.7881	20.9743
CKD	genus.Parasutterella.id.2892	rs62273907	FALSE	G	A	0.229468	0.050226	4.91e-06	-0.0358	0.0188	0.05674	20.8731
CKD	genus.Parasutterella.id.2892	rs6809952	FALSE	A	G	-0.0685	0.015089	5.64e-06	0.0025	0.0092	0.7878	20.6092
CKD	genus.Parasutterella.id.2892	rs6828768	FALSE	T	C	0.063685	0.013265	1.58e-06	-0.0023	0.0078	0.772	23.0494
CKD	genus.Parasutterella.id.2892	rs7303158	FALSE	T	C	0.064686	0.013426	1.45e-06	-0.0072	0.008	0.3682	23.2128
CKD	genus.Parasutterella.id.2892	rs7311004	FALSE	C	T	-0.06175	0.013644	6.01e-06	0.0023	0.0088	0.7951	20.4829
CKD	genus.Parasutterella.id.2892	rs7572229	FALSE	A	G	0.066273	0.013274	5.95e-07	-0.0164	0.0081	0.04392	24.927
CKD	genus.Parasutterella.id.2892	rs78383039	FALSE	C	T	-0.14631	0.029712	8.46e-07	-0.01	0.0136	0.4656	24.2485
CKD	genus.Parasutterella.id.2892	rs8039785	FALSE	G	T	0.061835	0.0133	3.33e-06	-0.009	0.0084	0.2863	21.6155
CKD	genus.Parasutterella.id.2892	rs823424	FALSE	A	G	-0.07134	0.015696	5.48e-06	0.0061	0.0092	0.5079	20.658
CKD	genus.Peptococcus.id.2037	rs10031059	FALSE	C	T	-0.12117	0.022584	8.09e-08	0.0056	0.0093	0.5451	28.7865
CKD	genus.Peptococcus.id.2037	rs11001948	FALSE	A	C	-0.19101	0.038102	5.35e-07	0.0018	0.0152	0.9063	25.1314
CKD	genus.Peptococcus.id.2037	rs11030569	TRUE	T	A	-0.17402	0.037413	3.3e-06	-0.0073	0.02	0.7139	21.6348
CKD	genus.Peptococcus.id.2037	rs12069354	FALSE	T	C	0.16763	0.03795	1e-05	0.016	0.0175	0.3626	19.511
CKD	genus.Peptococcus.id.2037	rs2054133	FALSE	A	G	0.089543	0.018833	1.99e-06	-0.0074	0.0081	0.3651	22.606
CKD	genus.Peptococcus.id.2037	rs34282744	TRUE	C	G	0.191797	0.039983	1.61e-06	-0.005	0.0197	0.802	23.0109
CKD	genus.Peptococcus.id.2037	rs36121075	FALSE	G	A	-0.14067	0.030628	4.37e-06	-0.0155	0.0149	0.2991	21.0943
CKD	genus.Peptococcus.id.2037	rs413827	FALSE	A	G	0.110229	0.023752	3.47e-06	0.0116	0.0105	0.2733	21.5373
CKD	genus.Peptococcus.id.2037	rs5770862	FALSE	C	T	0.162018	0.035681	5.61e-06	-0.0177	0.0131	0.1768	20.6183
CKD	genus.Peptococcus.id.2037	rs57905414	TRUE	A	T	0.184818	0.032286	1.04e-08	0.0167	0.0153	0.2747	32.7688
CKD	genus.Peptococcus.id.2037	rs62424012	FALSE	A	G	0.137164	0.029214	2.66e-06	0.0005	0.0133	0.9696	22.0444
CKD	genus.Peptococcus.id.2037	rs7033353	FALSE	G	T	0.090152	0.018995	2.07e-06	-0.0058	0.0082	0.4827	22.5254
CKD	genus.Peptococcus.id.2037	rs72850165	FALSE	C	T	-0.1343	0.030042	7.8e-06	-0.0075	0.016	0.6368	19.9845
CKD	genus.Peptococcus.id.2037	rs74592222	FALSE	A	G	0.137957	0.030296	5.27e-06	-0.0146	0.0155	0.3451	20.7356
CKD	genus.Peptococcus.id.2037	rs7766680	TRUE	C	G	0.097683	0.021415	5.08e-06	0.0254	0.0097	0.009008	20.8066
CKD	genus.Peptococcus.id.2037	rs77681628	FALSE	T	C	0.200307	0.038733	2.32e-07	NA	0.0199	0.9983	26.7442
CKD	genus.Phascolarctobacterium.id.2168	rs11929846	FALSE	C	T	-0.06972	0.015797	1.02e-05	-0.0199	0.009	0.02638	19.4789
CKD	genus.Phascolarctobacterium.id.2168	rs12618201	FALSE	G	A	0.064166	0.01382	3.44e-06	0.0088	0.008	0.2763	21.5573
CKD	genus.Phascolarctobacterium.id.2168	rs1264476	FALSE	G	T	0.076734	0.016604	3.81e-06	-0.0043	0.0097	0.6568	21.3575
CKD	genus.Phascolarctobacterium.id.2168	rs130483	FALSE	G	A	0.065506	0.01436	5.07e-06	0.0072	0.0088	0.4077	20.8091
CKD	genus.Phascolarctobacterium.id.2168	rs28525131	FALSE	A	G	-0.11866	0.026905	1.03e-05	0.0213	0.0151	0.1568	19.451
CKD	genus.Phascolarctobacterium.id.2168	rs56069061	FALSE	A	G	-0.11131	0.023069	1.4e-06	-0.0054	0.0143	0.7041	23.2815
CKD	genus.Phascolarctobacterium.id.2168	rs56157888	FALSE	C	A	0.095486	0.019398	8.54e-07	0.005	0.0131	0.7052	24.2307
CKD	genus.Phascolarctobacterium.id.2168	rs6427992	TRUE	C	G	-0.06525	0.013751	2.09e-06	-0.0002	0.0083	0.9779	22.5161
CKD	genus.Phascolarctobacterium.id.2168	rs74540770	FALSE	A	G	-0.12101	0.025862	2.88e-06	-0.0085	0.0178	0.6351	21.8937
CKD	genus.Phascolarctobacterium.id.2168	rs75882962	FALSE	C	T	0.096866	0.019058	3.72e-07	-0.0014	0.0131	0.9168	25.8338
CKD	genus.Phascolarctobacterium.id.2168	rs76124218	TRUE	G	C	-0.15936	0.034453	3.74e-06	-0.0051	0.0177	0.772	21.3946
CKD	genus.Phascolarctobacterium.id.2168	rs7982713	FALSE	A	G	0.072692	0.01632	8.42e-06	0.0036	0.0096	0.706	19.8396
CKD	genus.Prevotella7.id.11182	rs11035469	FALSE	G	A	-0.14417	0.03119	3.8e-06	0.0158	0.0102	0.1217	21.3658
CKD	genus.Prevotella7.id.11182	rs118038478	FALSE	G	A	0.205676	0.046892	1.15e-05	-0.0039	0.0188	0.8354	19.2384
CKD	genus.Prevotella7.id.11182	rs12124567	FALSE	G	A	-0.12128	0.027502	1.03e-05	-0.0232	0.0104	0.02582	19.4469
CKD	genus.Prevotella7.id.11182	rs12195431	FALSE	C	T	0.196528	0.044232	8.87e-06	0.0096	0.0146	0.5122	19.7413
CKD	genus.Prevotella7.id.11182	rs16937247	TRUE	C	G	0.146098	0.035153	3.24e-05	0.0077	0.0105	0.462	17.2728
CKD	genus.Prevotella7.id.11182	rs2240542	FALSE	T	C	0.12085	0.026178	3.9e-06	-0.0014	0.0084	0.8689	21.3118
CKD	genus.Prevotella7.id.11182	rs2918132	FALSE	T	C	-0.11465	0.025492	6.88e-06	0.0018	0.0101	0.8572	20.2274
CKD	genus.Prevotella7.id.11182	rs385483	FALSE	G	A	0.137033	0.029191	2.67e-06	-0.0087	0.0096	0.3663	22.037
CKD	genus.Prevotella7.id.11182	rs57404562	FALSE	A	C	0.155486	0.031606	8.67e-07	0.0125	0.01	0.2111	24.2016
CKD	genus.Prevotella7.id.11182	rs9426434	FALSE	C	T	-0.12366	0.027851	9e-06	0.0008	0.0094	0.9278	19.7141
CKD	genus.Prevotella7.id.11182	rs9608249	FALSE	G	A	-0.15821	0.033632	2.55e-06	-0.0233	0.0114	0.04032	22.129
CKD	genus.Prevotella7.id.11182	rs9959718	FALSE	A	G	0.133012	0.027536	1.36e-06	-0.0029	0.0087	0.7387	23.3335
CKD	genus.Prevotella9.id.11183	rs10512344	TRUE	G	C	0.247373	0.054409	5.45e-06	0.0046	0.0174	0.7908	20.6711
CKD	genus.Prevotella9.id.11183	rs111509883	FALSE	C	T	0.171131	0.034762	8.53e-07	-0.024	0.0212	0.2572	24.2353
CKD	genus.Prevotella9.id.11183	rs11199734	TRUE	T	A	0.077021	0.016946	5.49e-06	-0.0081	0.0096	0.4006	20.6578
CKD	genus.Prevotella9.id.11183	rs11685699	FALSE	T	C	-0.14136	0.029566	1.74e-06	-0.0062	0.0176	0.7244	22.8596
CKD	genus.Prevotella9.id.11183	rs117271932	FALSE	G	A	0.208089	0.044039	2.3e-06	-0.0095	0.0223	0.6691	22.3266
CKD	genus.Prevotella9.id.11183	rs12648235	FALSE	C	T	0.07859	0.017768	9.72e-06	0.0134	0.01	0.1811	19.564
CKD	genus.Prevotella9.id.11183	rs1304512	FALSE	A	G	0.076159	0.016588	4.41e-06	0.0014	0.0098	0.8839	21.0792
CKD	genus.Prevotella9.id.11183	rs16966465	TRUE	C	G	0.074335	0.016529	6.88e-06	-0.0086	0.0097	0.3782	20.2252
CKD	genus.Prevotella9.id.11183	rs2104588	FALSE	C	T	0.105558	0.023773	8.98e-06	-0.0049	0.0131	0.7111	19.7158
CKD	genus.Prevotella9.id.11183	rs2495052	FALSE	G	A	0.083898	0.018852	8.58e-06	-0.0006	0.0121	0.9607	19.8056
CKD	genus.Prevotella9.id.11183	rs2683313	FALSE	G	A	-0.07246	0.01516	1.76e-06	-0.0039	0.0086	0.6472	22.8454
CKD	genus.Prevotella9.id.11183	rs4968431	FALSE	T	G	0.064011	0.014416	8.99e-06	-0.002	0.0089	0.8223	19.716
CKD	genus.Prevotella9.id.11183	rs7232121	TRUE	C	G	0.067129	0.014423	3.25e-06	0.0141	0.0091	0.1209	21.6625
CKD	genus.Prevotella9.id.11183	rs7237249	FALSE	T	C	-0.08238	0.018213	6.1e-06	-0.0249	0.011	0.02337	20.4588
CKD	genus.Prevotella9.id.11183	rs72815774	FALSE	C	T	-0.17619	0.039307	7.38e-06	-0.0232	0.0238	0.3284	20.092
CKD	genus.Prevotella9.id.11183	rs746764	FALSE	C	T	-0.09158	0.019324	2.15e-06	0.0163	0.0121	0.1765	22.4599
CKD	genus.Prevotella9.id.11183	rs7976209	FALSE	C	T	-0.08708	0.019795	1.09e-05	0.0016	0.0127	0.9018	19.352
CKD	genus.Prevotella9.id.11183	rs9428102	FALSE	G	A	-0.07788	0.017607	9.71e-06	0.0155	0.0103	0.1333	19.5651
CKD	genus.Prevotella9.id.11183	rs9613013	FALSE	A	G	0.091759	0.02027	5.99e-06	-0.0181	0.011	0.09977	20.4923
CKD	genus.RikenellaceaeRC9gutgroup.id.11191	rs12501673	FALSE	G	A	0.116395	0.026225	9.07e-06	-0.0022	0.0091	0.8113	19.6987
CKD	genus.RikenellaceaeRC9gutgroup.id.11191	rs17032291	FALSE	C	T	-0.16958	0.036825	4.13e-06	0.0037	0.0121	0.76	21.2062
CKD	genus.RikenellaceaeRC9gutgroup.id.11191	rs17582787	FALSE	G	A	-0.15774	0.033992	3.48e-06	-0.001	0.011	0.9263	21.5343
CKD	genus.RikenellaceaeRC9gutgroup.id.11191	rs2074881	FALSE	C	T	-0.14224	0.032391	1.13e-05	0.008	0.0105	0.445	19.2839
CKD	genus.RikenellaceaeRC9gutgroup.id.11191	rs2900503	FALSE	T	G	-0.17233	0.032667	1.33e-07	0.0123	0.0105	0.2434	27.8294
CKD	genus.RikenellaceaeRC9gutgroup.id.11191	rs2998141	FALSE	C	T	-0.13635	0.029307	3.28e-06	0.0001	0.0102	0.9942	21.6455
CKD	genus.RikenellaceaeRC9gutgroup.id.11191	rs4270579	FALSE	A	G	-0.11802	0.027104	1.33e-05	-0.0114	0.0096	0.2369	18.9603
CKD	genus.RikenellaceaeRC9gutgroup.id.11191	rs4717843	FALSE	T	G	-0.11938	0.026055	4.61e-06	0.014	0.0113	0.2155	20.9933
CKD	genus.RikenellaceaeRC9gutgroup.id.11191	rs7113155	TRUE	C	G	0.114423	0.02478	3.88e-06	0.0183	0.0082	0.02485	21.3218
CKD	genus.RikenellaceaeRC9gutgroup.id.11191	rs7193937	TRUE	C	G	0.124153	0.027741	7.63e-06	-0.0082	0.0104	0.4295	20.0295
CKD	genus.RikenellaceaeRC9gutgroup.id.11191	rs7712231	FALSE	G	A	0.156284	0.035046	8.22e-06	0.0025	0.0104	0.8103	19.8862
CKD	genus.RikenellaceaeRC9gutgroup.id.11191	rs80309088	FALSE	A	G	0.17405	0.038342	5.64e-06	0.0086	0.0138	0.534	20.6062
CKD	genus.RikenellaceaeRC9gutgroup.id.11191	rs9887954	FALSE	A	G	-0.11485	0.024901	3.98e-06	0.0033	0.0082	0.686	21.273
CKD	genus.Romboutsia.id.11347	rs10279978	FALSE	G	A	-0.06222	0.012768	1.1e-06	-0.0062	0.0097	0.5247	23.7473
CKD	genus.Romboutsia.id.11347	rs11221428	FALSE	C	T	-0.07268	0.015826	4.39e-06	0.0136	0.0111	0.2213	21.0905
CKD	genus.Romboutsia.id.11347	rs114398731	TRUE	C	G	-0.13104	0.029382	8.2e-06	-0.0137	0.0226	0.5449	19.8905
CKD	genus.Romboutsia.id.11347	rs16843578	FALSE	T	C	-0.08753	0.019678	8.67e-06	-0.0148	0.0114	0.1943	19.7857
CKD	genus.Romboutsia.id.11347	rs28603357	FALSE	C	T	-0.21491	0.047474	5.98e-06	-0.0095	0.0211	0.6511	20.4928
CKD	genus.Romboutsia.id.11347	rs34302036	FALSE	G	A	0.055026	0.012083	5.27e-06	0.0196	0.0078	0.01218	20.7389
CKD	genus.Romboutsia.id.11347	rs61841503	FALSE	A	G	0.092888	0.017145	6.04e-08	-0.0198	0.0119	0.09702	29.3524
CKD	genus.Romboutsia.id.11347	rs62504452	FALSE	G	A	-0.071	0.015665	5.83e-06	-0.0018	0.0107	0.8643	20.5426
CKD	genus.Romboutsia.id.11347	rs7109293	FALSE	G	A	0.091911	0.020574	7.92e-06	-0.0002	0.0126	0.9843	19.9571
CKD	genus.Romboutsia.id.11347	rs75200530	FALSE	G	T	-0.19064	0.042106	5.96e-06	0.0293	0.0192	0.127	20.4993
CKD	genus.Romboutsia.id.11347	rs75987356	FALSE	A	G	-0.12958	0.028045	3.83e-06	-0.0226	0.0191	0.2379	21.3484
CKD	genus.Romboutsia.id.11347	rs77702691	FALSE	G	A	-0.09441	0.020854	5.99e-06	0.0073	0.016	0.6499	20.4954
CKD	genus.Romboutsia.id.11347	rs9389266	FALSE	G	T	0.072281	0.016235	8.5e-06	-0.0048	0.0101	0.6323	19.8218
CKD	genus.Romboutsia.id.11347	rs9567264	FALSE	T	C	0.058002	0.012749	5.38e-06	-0.0049	0.0085	0.564	20.6983
CKD	genus.Roseburia.id.2012	rs116270582	TRUE	A	T	-0.15384	0.032932	2.99e-06	-0.0092	0.0252	0.7156	21.8224
CKD	genus.Roseburia.id.2012	rs12740451	FALSE	C	T	0.069753	0.015361	5.6e-06	-0.0403	0.0129	0.001705	20.6199
CKD	genus.Roseburia.id.2012	rs147990086	FALSE	G	A	-0.05789	0.01324	1.23e-05	0.005	0.0098	0.6074	19.1175
CKD	genus.Roseburia.id.2012	rs16910295	FALSE	C	T	-0.09804	0.020957	2.89e-06	0.0167	0.0145	0.2515	21.8851
CKD	genus.Roseburia.id.2012	rs2034589	TRUE	C	G	0.062976	0.012349	3.4e-07	0.0011	0.0093	0.9027	26.0068
CKD	genus.Roseburia.id.2012	rs2160994	FALSE	C	T	0.055069	0.011248	9.79e-07	-0.0109	0.0098	0.2656	23.9698
CKD	genus.Roseburia.id.2012	rs2943022	FALSE	C	T	0.049379	0.010676	3.75e-06	-0.0188	0.008	0.0185	21.3928
CKD	genus.Roseburia.id.2012	rs302266	FALSE	C	T	-0.07773	0.017299	7.01e-06	-0.0136	0.0141	0.3341	20.19
CKD	genus.Roseburia.id.2012	rs329182	FALSE	C	T	0.069033	0.015288	6.32e-06	0.0058	0.0109	0.5956	20.3898
CKD	genus.Roseburia.id.2012	rs4748237	TRUE	C	G	0.048833	0.01064	4.45e-06	0.0098	0.0081	0.227	21.0641
CKD	genus.Roseburia.id.2012	rs55858165	FALSE	C	A	0.179284	0.040495	9.54e-06	-0.0353	0.0231	0.1259	19.6011
CKD	genus.Roseburia.id.2012	rs57466170	FALSE	T	C	0.074141	0.01716	1.56e-05	0.0097	0.0127	0.4439	18.6673
CKD	genus.Roseburia.id.2012	rs6445851	FALSE	A	G	-0.04973	0.010816	4.26e-06	-0.0052	0.0085	0.5411	21.1399
CKD	genus.Roseburia.id.2012	rs6930661	FALSE	T	C	-0.09616	0.020497	2.72e-06	-0.0196	0.016	0.2218	22.0094
CKD	genus.Roseburia.id.2012	rs75326254	FALSE	T	C	-0.10463	0.02309	5.86e-06	0.01	0.017	0.5575	20.5336
CKD	genus.Roseburia.id.2012	rs78753150	FALSE	C	A	0.096874	0.021407	6.03e-06	-0.0092	0.0146	0.5273	20.4787
CKD	genus.Roseburia.id.2012	rs9300744	FALSE	T	C	-0.05885	0.012623	3.13e-06	-0.0172	0.0089	0.05306	21.7354
CKD	genus.Ruminiclostridium5.id.11355	rs10827477	FALSE	G	A	-0.05474	0.011516	2e-06	-0.0064	0.0088	0.4688	22.5947
CKD	genus.Ruminiclostridium5.id.11355	rs113753996	FALSE	C	T	0.082069	0.017446	2.55e-06	-0.0075	0.0128	0.5582	22.1292
CKD	genus.Ruminiclostridium5.id.11355	rs1223978	FALSE	C	T	0.048417	0.010825	7.73e-06	0.0079	0.0082	0.3363	20.0051
CKD	genus.Ruminiclostridium5.id.11355	rs1492620	FALSE	C	T	-0.08305	0.018007	3.99e-06	-0.0103	0.0116	0.3715	21.2714
CKD	genus.Ruminiclostridium5.id.11355	rs2286384	TRUE	C	G	-0.05188	0.010748	1.39e-06	-0.0055	0.0078	0.4748	23.2994
CKD	genus.Ruminiclostridium5.id.11355	rs243585	TRUE	G	C	-0.05859	0.012102	1.29e-06	0.0119	0.0095	0.2091	23.4387
CKD	genus.Ruminiclostridium5.id.11355	rs2482038	FALSE	A	C	0.051899	0.010878	1.83e-06	-0.0016	0.0086	0.8482	22.7625
CKD	genus.Ruminiclostridium5.id.11355	rs2791343	FALSE	C	T	0.051717	0.011337	5.07e-06	0.0041	0.0088	0.6427	20.8099
CKD	genus.Ruminiclostridium5.id.11355	rs2801960	TRUE	G	C	0.052098	0.011511	6.02e-06	-0.0045	0.0089	0.6102	20.4841
CKD	genus.Ruminiclostridium5.id.11355	rs2833828	FALSE	A	G	0.048962	0.01087	6.66e-06	-0.0192	0.0079	0.01438	20.2889
CKD	genus.Ruminiclostridium5.id.11355	rs4955951	FALSE	G	A	-0.07137	0.016583	1.68e-05	-0.0164	0.0115	0.1539	18.5227
CKD	genus.Ruminiclostridium5.id.11355	rs6121460	FALSE	A	G	0.093296	0.019921	2.82e-06	-0.0247	0.0129	0.05507	21.9333
CKD	genus.Ruminiclostridium5.id.11355	rs73002572	TRUE	C	G	0.181548	0.041408	1.16e-05	-0.0106	0.0147	0.4675	19.2227
CKD	genus.Ruminiclostridium5.id.11355	rs79968837	FALSE	G	A	-0.09503	0.019351	9.06e-07	-0.0062	0.0123	0.6145	24.1165
CKD	genus.Ruminiclostridium5.id.11355	rs8053158	FALSE	G	A	-0.07405	0.015915	3.27e-06	-0.0035	0.0109	0.7487	21.649
CKD	genus.Ruminiclostridium6.id.11356	rs10829821	FALSE	C	T	-0.09761	0.021607	6.26e-06	-0.0116	0.0129	0.3688	20.408
CKD	genus.Ruminiclostridium6.id.11356	rs116969552	FALSE	G	A	-0.16682	0.037668	9.48e-06	-0.0189	0.0249	0.4481	19.6133
CKD	genus.Ruminiclostridium6.id.11356	rs11992182	FALSE	C	A	0.06253	0.013788	5.75e-06	-0.0064	0.0088	0.4683	20.5672
CKD	genus.Ruminiclostridium6.id.11356	rs12362316	FALSE	G	A	0.074359	0.015447	1.48e-06	-0.0094	0.0099	0.3407	23.1728
CKD	genus.Ruminiclostridium6.id.11356	rs1756364	FALSE	T	G	0.099919	0.019717	4.03e-07	-0.0064	0.0175	0.7147	25.6812
CKD	genus.Ruminiclostridium6.id.11356	rs1871858	TRUE	G	C	-0.10542	0.023727	8.87e-06	-0.0033	0.0142	0.8157	19.7406
CKD	genus.Ruminiclostridium6.id.11356	rs2548459	FALSE	T	C	0.055487	0.012275	6.18e-06	-0.0253	0.009	0.005141	20.4333
CKD	genus.Ruminiclostridium6.id.11356	rs35362464	FALSE	A	C	0.072008	0.016539	1.34e-05	-0.0076	0.0114	0.5024	18.9558
CKD	genus.Ruminiclostridium6.id.11356	rs56212330	FALSE	G	A	0.058745	0.013208	8.68e-06	-0.009	0.0098	0.3582	19.7819
CKD	genus.Ruminiclostridium6.id.11356	rs589368	FALSE	A	G	-0.14673	0.033014	8.81e-06	-0.0014	0.013	0.9121	19.7534
CKD	genus.Ruminiclostridium6.id.11356	rs61060922	FALSE	G	T	0.15913	0.032228	7.91e-07	-0.0172	0.0176	0.329	24.3802
CKD	genus.Ruminiclostridium6.id.11356	rs67479537	FALSE	C	T	0.118994	0.026487	7.04e-06	0.0069	0.0196	0.7247	20.1829
CKD	genus.Ruminiclostridium6.id.11356	rs71414120	FALSE	G	T	0.200894	0.040643	7.7e-07	-0.0004	0.0221	0.9866	24.4322
CKD	genus.Ruminiclostridium6.id.11356	rs72991535	FALSE	G	T	0.135604	0.029517	4.35e-06	0.0186	0.0207	0.3685	21.1057
CKD	genus.Ruminiclostridium6.id.11356	rs792058	FALSE	A	G	0.055423	0.012542	9.92e-06	-0.0022	0.0086	0.7965	19.5275
CKD	genus.Ruminiclostridium6.id.11356	rs79968172	FALSE	A	G	0.11614	0.024308	1.77e-06	0.0033	0.0148	0.826	22.8279
CKD	genus.Ruminiclostridium6.id.11356	rs9555756	FALSE	C	A	-0.08041	0.017669	5.34e-06	-0.0341	0.0118	0.003932	20.7108
CKD	genus.Ruminiclostridium9.id.11357	rs113048721	TRUE	G	C	0.060073	0.013274	6.02e-06	-0.013	0.0105	0.2182	20.4812
CKD	genus.Ruminiclostridium9.id.11357	rs115044523	FALSE	A	G	-0.098	0.020262	1.32e-06	0.0058	0.0142	0.6812	23.3931
CKD	genus.Ruminiclostridium9.id.11357	rs12040548	FALSE	T	G	0.057042	0.012236	3.13e-06	0.011	0.0089	0.2127	21.7325
CKD	genus.Ruminiclostridium9.id.11357	rs12419854	TRUE	A	T	-0.0728	0.015559	2.89e-06	-0.0121	0.0124	0.3278	21.8927
CKD	genus.Ruminiclostridium9.id.11357	rs13033315	TRUE	A	T	0.051119	0.011142	4.47e-06	0.0068	0.008	0.3984	21.0493
CKD	genus.Ruminiclostridium9.id.11357	rs57665991	TRUE	G	C	-0.06415	0.012334	1.98e-07	-0.01	0.0088	0.2558	27.0511
CKD	genus.Ruminiclostridium9.id.11357	rs6082461	FALSE	C	A	0.058642	0.0131	7.59e-06	-0.0203	0.0091	0.02647	20.0389
CKD	genus.Ruminiclostridium9.id.11357	rs7137760	FALSE	T	C	0.050797	0.011218	5.95e-06	-0.0122	0.0086	0.157	20.5043
CKD	genus.Ruminiclostridium9.id.11357	rs73592673	TRUE	T	A	-0.08163	0.016951	1.47e-06	-0.0213	0.0151	0.1584	23.1904
CKD	genus.Ruminiclostridium9.id.11357	rs74303178	FALSE	C	T	0.053274	0.011927	7.95e-06	-0.0144	0.0087	0.09872	19.9512
CKD	genus.Ruminiclostridium9.id.11357	rs78191726	FALSE	C	T	0.0945	0.021021	6.94e-06	0.0052	0.0159	0.7438	20.2096
CKD	genus.Ruminiclostridium9.id.11357	rs79082720	TRUE	G	C	0.092858	0.020487	5.83e-06	0.0319	0.0158	0.0431	20.5439
CKD	genus.Ruminiclostridium9.id.11357	rs918449	FALSE	G	A	-0.09509	0.019718	1.42e-06	-0.0016	0.0118	0.8893	23.2565
CKD	genus.Ruminiclostridium9.id.11357	rs9522712	FALSE	C	T	0.069973	0.015494	6.3e-06	-0.0007	0.0107	0.9456	20.3955
CKD	genus.Ruminiclostridium9.id.11357	rs9809789	FALSE	T	C	-0.07175	0.015967	7.01e-06	-0.0004	0.0127	0.9778	20.1928
CKD	genus.RuminococcaceaeNK4A214group.id.11358	rs11241747	FALSE	T	C	0.053386	0.012003	8.69e-06	0.0034	0.0098	0.7274	19.7822
CKD	genus.RuminococcaceaeNK4A214group.id.11358	rs114244418	TRUE	G	C	-0.17527	0.037278	2.58e-06	-0.0511	0.0215	0.01738	22.106
CKD	genus.RuminococcaceaeNK4A214group.id.11358	rs11586410	FALSE	A	G	-0.08634	0.016994	3.76e-07	0.0016	0.0116	0.8937	25.8127
CKD	genus.RuminococcaceaeNK4A214group.id.11358	rs12642039	FALSE	C	T	-0.0553	0.01194	3.63e-06	0.0018	0.0083	0.8248	21.4507
CKD	genus.RuminococcaceaeNK4A214group.id.11358	rs12731	FALSE	G	A	-0.05277	0.011505	4.51e-06	-0.0116	0.0078	0.1409	21.0378
CKD	genus.RuminococcaceaeNK4A214group.id.11358	rs13087692	FALSE	G	T	0.057462	0.012594	5.05e-06	-0.0053	0.0093	0.5705	20.8178
CKD	genus.RuminococcaceaeNK4A214group.id.11358	rs136761	FALSE	A	G	-0.05875	0.011915	8.19e-07	0.0074	0.0084	0.3783	24.3124
CKD	genus.RuminococcaceaeNK4A214group.id.11358	rs147475196	FALSE	G	A	-0.13377	0.02952	5.86e-06	-0.0314	0.0226	0.1643	20.5345
CKD	genus.RuminococcaceaeNK4A214group.id.11358	rs34576931	TRUE	C	G	-0.08733	0.019489	7.42e-06	-0.0001	0.0152	0.9973	20.0793
CKD	genus.RuminococcaceaeNK4A214group.id.11358	rs35559912	FALSE	C	T	-0.09251	0.020367	5.57e-06	-0.024	0.0182	0.1883	20.6311
CKD	genus.RuminococcaceaeNK4A214group.id.11358	rs4814689	FALSE	T	C	-0.1083	0.023071	2.68e-06	0.0017	0.0138	0.9	22.0356
CKD	genus.RuminococcaceaeNK4A214group.id.11358	rs5994253	FALSE	G	A	-0.08113	0.015762	2.64e-07	-0.0088	0.0103	0.3944	26.4936
CKD	genus.RuminococcaceaeNK4A214group.id.11358	rs62027366	FALSE	C	T	0.061539	0.013761	7.75e-06	0.0029	0.0106	0.7816	19.9987
CKD	genus.RuminococcaceaeNK4A214group.id.11358	rs6681678	FALSE	T	C	-0.10017	0.024	2.99e-05	0.007	0.0162	0.6648	17.4202
CKD	genus.RuminococcaceaeNK4A214group.id.11358	rs73158814	TRUE	G	C	-0.10926	0.022746	1.56e-06	-0.0536	0.0198	0.006917	23.0734
CKD	genus.RuminococcaceaeNK4A214group.id.11358	rs7573569	FALSE	C	T	0.107739	0.023364	4e-06	0.0095	0.0161	0.5539	21.2643
CKD	genus.RuminococcaceaeUCG002.id.11360	rs10916131	FALSE	T	C	-0.06933	0.014675	2.31e-06	0.0091	0.01	0.3626	22.3196
CKD	genus.RuminococcaceaeUCG002.id.11360	rs10927423	FALSE	A	C	-0.07136	0.014771	1.36e-06	0.0175	0.0103	0.09053	23.3394
CKD	genus.RuminococcaceaeUCG002.id.11360	rs10964441	FALSE	A	G	-0.14906	0.034486	1.54e-05	0.0153	0.0126	0.2252	18.6826
CKD	genus.RuminococcaceaeUCG002.id.11360	rs113147300	FALSE	G	A	-0.07584	0.016456	4.05e-06	0.0264	0.014	0.06021	21.2397
CKD	genus.RuminococcaceaeUCG002.id.11360	rs11607472	FALSE	G	A	-0.07802	0.017632	9.65e-06	-0.0187	0.0144	0.1942	19.5798
CKD	genus.RuminococcaceaeUCG002.id.11360	rs116974815	FALSE	A	C	-0.18973	0.039657	1.72e-06	0.0672	0.0257	0.008996	22.8893
CKD	genus.RuminococcaceaeUCG002.id.11360	rs12463378	FALSE	G	A	-0.05221	0.011209	3.2e-06	0.0018	0.0086	0.8306	21.6957
CKD	genus.RuminococcaceaeUCG002.id.11360	rs15256	FALSE	T	C	0.073238	0.016834	1.36e-05	0.0014	0.0114	0.9041	18.9277
CKD	genus.RuminococcaceaeUCG002.id.11360	rs2265670	TRUE	G	C	-0.05124	0.010929	2.75e-06	-0.004	0.0079	0.6067	21.9815
CKD	genus.RuminococcaceaeUCG002.id.11360	rs362417	TRUE	C	G	-0.05486	0.012098	5.77e-06	-0.0048	0.009	0.5956	20.5629
CKD	genus.RuminococcaceaeUCG002.id.11360	rs55793120	FALSE	C	T	0.137396	0.027414	5.39e-07	-0.0318	0.0202	0.1156	25.1191
CKD	genus.RuminococcaceaeUCG002.id.11360	rs56030423	FALSE	A	G	-0.09829	0.021634	5.54e-06	0.0308	0.0187	0.09915	20.6417
CKD	genus.RuminococcaceaeUCG002.id.11360	rs57079348	FALSE	G	T	-0.07657	0.017282	9.39e-06	0.0013	0.0132	0.9209	19.6304
CKD	genus.RuminococcaceaeUCG002.id.11360	rs62374283	FALSE	C	T	-0.05813	0.012065	1.45e-06	0.0022	0.0086	0.7935	23.2138
CKD	genus.RuminococcaceaeUCG002.id.11360	rs6542556	FALSE	G	A	0.050974	0.011406	7.86e-06	-0.0093	0.0085	0.278	19.9724
CKD	genus.RuminococcaceaeUCG002.id.11360	rs67746927	TRUE	G	C	-0.05424	0.011036	8.89e-07	-0.017	0.0087	0.05181	24.1555
CKD	genus.RuminococcaceaeUCG002.id.11360	rs6793778	FALSE	T	C	-0.05587	0.012526	8.18e-06	-0.0123	0.009	0.1745	19.8945
CKD	genus.RuminococcaceaeUCG002.id.11360	rs7120052	FALSE	C	A	0.06248	0.013552	4.02e-06	-0.0192	0.0091	0.03578	21.2557
CKD	genus.RuminococcaceaeUCG002.id.11360	rs7155595	FALSE	A	C	0.056993	0.011699	1.11e-06	-0.0002	0.0094	0.9836	23.7326
CKD	genus.RuminococcaceaeUCG002.id.11360	rs7249614	FALSE	G	A	-0.04928	0.011081	8.7e-06	0.0175	0.0097	0.07045	19.7781
CKD	genus.RuminococcaceaeUCG002.id.11360	rs72874194	TRUE	C	G	-0.07703	0.016725	4.11e-06	0.0126	0.0112	0.2607	21.2123
CKD	genus.RuminococcaceaeUCG002.id.11360	rs7342369	FALSE	A	C	-0.05278	0.011602	5.39e-06	-0.0032	0.0086	0.7118	20.6954
CKD	genus.RuminococcaceaeUCG002.id.11360	rs76847269	FALSE	G	A	0.163508	0.035615	4.41e-06	0.0156	0.0209	0.455	21.0772
CKD	genus.RuminococcaceaeUCG002.id.11360	rs77564310	FALSE	C	A	-0.07131	0.014086	4.14e-07	0.002	0.0104	0.8468	25.6286
CKD	genus.RuminococcaceaeUCG002.id.11360	rs79016051	FALSE	T	C	-0.08877	0.018942	2.78e-06	0.0045	0.0132	0.7301	21.9624
CKD	genus.RuminococcaceaeUCG002.id.11360	rs882348	FALSE	G	A	-0.07999	0.017862	7.52e-06	0.0045	0.0117	0.6992	20.0545
CKD	genus.RuminococcaceaeUCG003.id.11361	rs10490280	FALSE	T	C	-0.06721	0.014331	2.73e-06	0.0053	0.0107	0.6195	21.9945
CKD	genus.RuminococcaceaeUCG003.id.11361	rs11243416	FALSE	C	T	-0.09257	0.01912	1.29e-06	-0.0074	0.0131	0.5694	23.4404
CKD	genus.RuminococcaceaeUCG003.id.11361	rs11831525	FALSE	C	A	0.071227	0.015181	2.71e-06	0.0031	0.0108	0.7751	22.0135
CKD	genus.RuminococcaceaeUCG003.id.11361	rs139730	TRUE	C	G	-0.05777	0.013064	9.8e-06	0.0022	0.0091	0.8125	19.5548
CKD	genus.RuminococcaceaeUCG003.id.11361	rs16959793	FALSE	C	A	-0.06253	0.013126	1.9e-06	0.0005	0.0085	0.95	22.6941
CKD	genus.RuminococcaceaeUCG003.id.11361	rs2523124	FALSE	C	T	-0.05466	0.012082	6.06e-06	0.0181	0.0084	0.03115	20.4673
CKD	genus.RuminococcaceaeUCG003.id.11361	rs3013089	FALSE	A	G	-0.05515	0.012035	4.6e-06	-0.0001	0.0082	0.9866	20.999
CKD	genus.RuminococcaceaeUCG003.id.11361	rs4452755	FALSE	C	A	-0.06345	0.013474	2.49e-06	0.0025	0.0106	0.8155	22.1753
CKD	genus.RuminococcaceaeUCG003.id.11361	rs4532474	FALSE	A	G	0.076923	0.017045	6.39e-06	0.0168	0.0109	0.1237	20.3666
CKD	genus.RuminococcaceaeUCG003.id.11361	rs4629039	TRUE	A	T	0.055374	0.012266	6.35e-06	-0.0247	0.0084	0.003433	20.3801
CKD	genus.RuminococcaceaeUCG003.id.11361	rs646327	FALSE	A	G	0.05867	0.011837	7.18e-07	-0.0281	0.009	0.001856	24.5668
CKD	genus.RuminococcaceaeUCG003.id.11361	rs6759615	FALSE	G	A	0.102523	0.02002	3.04e-07	0.0037	0.0124	0.7646	26.2249
CKD	genus.RuminococcaceaeUCG003.id.11361	rs73341548	FALSE	G	T	-0.17005	0.031867	9.5e-08	-0.0271	0.0143	0.05815	28.4755
CKD	genus.RuminococcaceaeUCG003.id.11361	rs78720113	FALSE	G	A	-0.11535	0.02496	3.81e-06	-0.0178	0.0158	0.2602	21.3573
CKD	genus.RuminococcaceaeUCG004.id.11362	rs10976229	FALSE	G	T	0.095976	0.021455	7.7e-06	0.0103	0.0129	0.4239	20.011
CKD	genus.RuminococcaceaeUCG004.id.11362	rs11961899	FALSE	A	G	-0.07078	0.016138	1.15e-05	-0.0193	0.0094	0.04049	19.2363
CKD	genus.RuminococcaceaeUCG004.id.11362	rs12125734	FALSE	T	G	0.133972	0.025742	1.95e-07	-0.0033	0.0148	0.8225	27.0859
CKD	genus.RuminococcaceaeUCG004.id.11362	rs2248146	FALSE	C	T	0.068945	0.015365	7.22e-06	0.0135	0.0084	0.1058	20.1345
CKD	genus.RuminococcaceaeUCG004.id.11362	rs3800178	FALSE	T	C	-0.08044	0.017791	6.15e-06	0.0138	0.0095	0.145	20.4429
CKD	genus.RuminococcaceaeUCG004.id.11362	rs516741	FALSE	G	T	-0.07554	0.016195	3.09e-06	0.0164	0.0092	0.07427	21.7567
CKD	genus.RuminococcaceaeUCG004.id.11362	rs550351	FALSE	C	A	0.078587	0.018003	1.27e-05	-0.0128	0.0087	0.1418	19.0551
CKD	genus.RuminococcaceaeUCG004.id.11362	rs6769553	FALSE	G	A	0.084974	0.015745	6.78e-08	-0.0047	0.0086	0.5818	29.1264
CKD	genus.RuminococcaceaeUCG004.id.11362	rs7123615	TRUE	G	C	-0.07862	0.017959	1.2e-05	-0.0121	0.0104	0.244	19.1647
CKD	genus.RuminococcaceaeUCG004.id.11362	rs7569771	FALSE	G	A	-0.07591	0.017031	8.29e-06	-0.0153	0.0089	0.08494	19.8663
CKD	genus.RuminococcaceaeUCG004.id.11362	rs872501	FALSE	A	G	0.116125	0.025946	7.62e-06	0.0031	0.013	0.8133	20.0314
CKD	genus.RuminococcaceaeUCG004.id.11362	rs9818949	FALSE	T	G	0.085993	0.018867	5.17e-06	-0.0191	0.0117	0.1028	20.774
CKD	genus.RuminococcaceaeUCG005.id.11363	rs10873449	FALSE	C	T	0.065484	0.014397	5.41e-06	-0.0108	0.0097	0.2639	20.6884
CKD	genus.RuminococcaceaeUCG005.id.11363	rs10937802	FALSE	A	G	0.075581	0.016823	7.03e-06	0.0022	0.0114	0.8479	20.1845
CKD	genus.RuminococcaceaeUCG005.id.11363	rs10950694	FALSE	C	T	0.057763	0.011412	4.16e-07	0.0029	0.0083	0.7253	25.6198
CKD	genus.RuminococcaceaeUCG005.id.11363	rs114279581	FALSE	G	A	-0.1466	0.031603	3.5e-06	0.0138	0.0167	0.4086	21.5185
CKD	genus.RuminococcaceaeUCG005.id.11363	rs12288512	FALSE	G	A	0.066635	0.014436	3.91e-06	-0.0031	0.0111	0.7791	21.3064
CKD	genus.RuminococcaceaeUCG005.id.11363	rs12604884	FALSE	T	G	0.067532	0.014375	2.63e-06	-0.0062	0.0095	0.5126	22.0701
CKD	genus.RuminococcaceaeUCG005.id.11363	rs2893871	FALSE	A	G	-0.07364	0.015548	2.17e-06	-0.0089	0.0102	0.3855	22.4325
CKD	genus.RuminococcaceaeUCG005.id.11363	rs34781347	FALSE	A	G	0.188685	0.038648	1.05e-06	-0.0218	0.0202	0.2818	23.8353
CKD	genus.RuminococcaceaeUCG005.id.11363	rs35166120	TRUE	G	C	-0.06862	0.014625	2.71e-06	-0.0165	0.0105	0.1146	22.0145
CKD	genus.RuminococcaceaeUCG005.id.11363	rs394449	TRUE	T	A	0.069291	0.014871	3.17e-06	-0.0149	0.0108	0.1681	21.7107
CKD	genus.RuminococcaceaeUCG005.id.11363	rs55793120	FALSE	C	T	0.121548	0.027955	1.37e-05	-0.0318	0.0202	0.1156	18.905
CKD	genus.RuminococcaceaeUCG005.id.11363	rs60081663	TRUE	G	C	0.158082	0.031959	7.56e-07	-0.0068	0.0202	0.7382	24.4669
CKD	genus.RuminococcaceaeUCG005.id.11363	rs72776570	FALSE	A	C	0.087067	0.019718	1.01e-05	0.0069	0.0153	0.6511	19.4976
CKD	genus.RuminococcaceaeUCG005.id.11363	rs7449320	FALSE	A	C	0.059916	0.013084	4.66e-06	0.0054	0.0093	0.5656	20.9703
CKD	genus.RuminococcaceaeUCG005.id.11363	rs7555878	FALSE	G	A	0.058668	0.012528	2.83e-06	-0.0048	0.009	0.5906	21.93
CKD	genus.RuminococcaceaeUCG005.id.11363	rs7586445	FALSE	A	G	0.078235	0.017646	9.27e-06	0.0085	0.013	0.5117	19.6567
CKD	genus.RuminococcaceaeUCG005.id.11363	rs898577	FALSE	C	T	-0.12301	0.028667	1.78e-05	0.0146	0.015	0.33	18.4127
CKD	genus.RuminococcaceaeUCG009.id.11366	rs113006825	FALSE	C	T	-0.09289	0.020803	8e-06	0.0163	0.01	0.1043	19.9382
CKD	genus.RuminococcaceaeUCG009.id.11366	rs12508214	FALSE	T	C	-0.07746	0.016894	4.53e-06	0.0025	0.0082	0.7592	21.0228
CKD	genus.RuminococcaceaeUCG009.id.11366	rs138460696	FALSE	G	A	0.139274	0.031579	1.03e-05	0.0095	0.0185	0.6081	19.4511
CKD	genus.RuminococcaceaeUCG009.id.11366	rs1550196	FALSE	A	G	0.130842	0.026248	6.2e-07	-0.0072	0.0116	0.5368	24.8486
CKD	genus.RuminococcaceaeUCG009.id.11366	rs2058609	FALSE	G	A	0.081646	0.017472	2.97e-06	-0.0008	0.009	0.9251	21.8366
CKD	genus.RuminococcaceaeUCG009.id.11366	rs2192926	FALSE	G	A	-0.08905	0.019299	3.95e-06	-0.01	0.009	0.2662	21.2911
CKD	genus.RuminococcaceaeUCG009.id.11366	rs4079028	FALSE	T	C	0.091562	0.019936	4.37e-06	0.0083	0.0099	0.4026	21.0938
CKD	genus.RuminococcaceaeUCG009.id.11366	rs4708333	FALSE	G	T	-0.08403	0.017476	1.52e-06	-0.0013	0.0088	0.8835	23.1198
CKD	genus.RuminococcaceaeUCG009.id.11366	rs61779334	TRUE	C	G	-0.13814	0.029207	2.25e-06	0.0064	0.0159	0.6866	22.3699
CKD	genus.RuminococcaceaeUCG009.id.11366	rs6952765	FALSE	A	G	0.07321	0.016678	1.14e-05	-0.0029	0.0084	0.7332	19.2687
CKD	genus.RuminococcaceaeUCG009.id.11366	rs758191	FALSE	G	T	0.17702	0.037511	2.37e-06	0.0321	0.0204	0.116	22.2704
CKD	genus.RuminococcaceaeUCG009.id.11366	rs78410648	FALSE	G	A	0.120989	0.027732	1.28e-05	0.0055	0.0118	0.6414	19.034
CKD	genus.RuminococcaceaeUCG009.id.11366	rs8009993	TRUE	C	G	-0.13594	0.024486	2.83e-08	0.0139	0.0127	0.2753	30.8219
CKD	genus.RuminococcaceaeUCG009.id.11366	rs9558661	FALSE	C	T	-0.08978	0.020074	7.73e-06	-0.0021	0.0092	0.8158	20.0028
CKD	genus.RuminococcaceaeUCG010.id.11367	rs12597105	FALSE	A	G	0.067085	0.014441	3.4e-06	-0.0121	0.0091	0.1863	21.5802
CKD	genus.RuminococcaceaeUCG010.id.11367	rs2820282	FALSE	C	A	-0.05923	0.012592	2.55e-06	0.0024	0.009	0.7882	22.1255
CKD	genus.RuminococcaceaeUCG010.id.11367	rs35506912	TRUE	C	G	-0.06937	0.014793	2.73e-06	-0.0094	0.0107	0.3778	21.9903
CKD	genus.RuminococcaceaeUCG010.id.11367	rs682403	FALSE	G	A	-0.05882	0.012467	2.39e-06	-0.0019	0.0081	0.8166	22.26
CKD	genus.RuminococcaceaeUCG010.id.11367	rs6958419	FALSE	T	C	-0.05857	0.012499	2.79e-06	0.0054	0.0079	0.4952	21.9584
CKD	genus.RuminococcaceaeUCG010.id.11367	rs73218807	FALSE	A	G	-0.16621	0.036794	6.26e-06	0.024	0.0224	0.2841	20.4061
CKD	genus.RuminococcaceaeUCG010.id.11367	rs7441445	FALSE	T	C	-0.05695	0.01265	6.74e-06	-0.0024	0.0085	0.7745	20.2678
CKD	genus.RuminococcaceaeUCG010.id.11367	rs7935775	TRUE	T	A	-0.06314	0.013795	4.73e-06	0.0047	0.0089	0.5945	20.9491
CKD	genus.RuminococcaceaeUCG011.id.11368	rs10274562	FALSE	T	C	0.110917	0.024456	5.75e-06	-0.005	0.0084	0.5526	20.5696
CKD	genus.RuminococcaceaeUCG011.id.11368	rs12636310	FALSE	A	G	0.132725	0.028204	2.53e-06	-0.0097	0.0094	0.2999	22.1454
CKD	genus.RuminococcaceaeUCG011.id.11368	rs12724320	FALSE	T	C	-0.12088	0.024923	1.23e-06	-0.0107	0.009	0.2353	23.5238
CKD	genus.RuminococcaceaeUCG011.id.11368	rs1416041	FALSE	C	A	-0.18234	0.03399	8.12e-08	0.0065	0.0108	0.544	28.7781
CKD	genus.RuminococcaceaeUCG011.id.11368	rs2729556	FALSE	T	C	-0.1091	0.02337	3.04e-06	0.0058	0.0084	0.4912	21.7938
CKD	genus.RuminococcaceaeUCG011.id.11368	rs4490371	FALSE	C	T	-0.11182	0.024896	7.08e-06	-0.0023	0.0087	0.7881	20.1734
CKD	genus.RuminococcaceaeUCG011.id.11368	rs79113084	FALSE	T	C	-0.15217	0.031752	1.65e-06	-0.0368	0.0138	0.007528	22.9676
CKD	genus.RuminococcaceaeUCG011.id.11368	rs9729514	FALSE	G	A	0.184934	0.039462	2.78e-06	0.024	0.014	0.08644	21.9622
CKD	genus.RuminococcaceaeUCG013.id.11370	rs11581881	FALSE	T	C	0.066121	0.014474	4.92e-06	0.0088	0.0129	0.4927	20.869
CKD	genus.RuminococcaceaeUCG013.id.11370	rs12189346	FALSE	A	G	0.068496	0.014558	2.54e-06	0.0097	0.0098	0.3217	22.1374
CKD	genus.RuminococcaceaeUCG013.id.11370	rs12336782	FALSE	C	T	-0.0856	0.018931	6.13e-06	-0.0004	0.0139	0.9772	20.4456
CKD	genus.RuminococcaceaeUCG013.id.11370	rs12485353	FALSE	A	G	-0.06079	0.013085	3.39e-06	0.0082	0.0094	0.3815	21.5832
CKD	genus.RuminococcaceaeUCG013.id.11370	rs12781711	FALSE	T	C	-0.06561	0.011748	2.33e-08	0.0098	0.0091	0.2823	31.1898
CKD	genus.RuminococcaceaeUCG013.id.11370	rs16918863	FALSE	C	A	0.111491	0.024016	3.44e-06	-0.0185	0.0149	0.2123	21.5515
CKD	genus.RuminococcaceaeUCG013.id.11370	rs1729063	TRUE	C	G	-0.05334	0.012076	1e-05	0.0002	0.0095	0.9796	19.5101
CKD	genus.RuminococcaceaeUCG013.id.11370	rs2428106	TRUE	G	C	-0.04909	0.01099	7.96e-06	0.0118	0.0082	0.1523	19.9522
CKD	genus.RuminococcaceaeUCG013.id.11370	rs2730183	FALSE	A	G	-0.04887	0.010991	8.73e-06	0.0078	0.008	0.3307	19.7702
CKD	genus.RuminococcaceaeUCG013.id.11370	rs4385846	FALSE	T	G	0.05984	0.013181	5.63e-06	-0.0102	0.0094	0.2759	20.6104
CKD	genus.RuminococcaceaeUCG013.id.11370	rs75088940	FALSE	C	T	-0.0943	0.020071	2.63e-06	0.0083	0.0167	0.6189	22.0742
CKD	genus.RuminococcaceaeUCG013.id.11370	rs76973485	FALSE	T	G	0.194976	0.041821	3.13e-06	-0.0138	0.0222	0.5332	21.7357
CKD	genus.RuminococcaceaeUCG013.id.11370	rs7784330	FALSE	A	G	-0.04983	0.011207	8.72e-06	0.0045	0.0083	0.5918	19.7698
CKD	genus.RuminococcaceaeUCG013.id.11370	rs9313055	FALSE	C	T	0.105087	0.023446	7.39e-06	-0.0219	0.0157	0.1622	20.0891
CKD	genus.RuminococcaceaeUCG013.id.11370	rs9565219	TRUE	A	T	-0.05246	0.01177	8.31e-06	-0.0063	0.0085	0.4541	19.8657
[truncated: 8,175 more rows]
