# Supplementary material for: Genetic evidence supporting the causal role of gut microbiota in chronic kidney disease and chronic systemic inflammation in CKD: a bilateral two-sample Mendelian randomization study
Source: Front Immunol. 2023 Nov 2;14:1287698. doi: 10.3389/fimmu.2023.1287698 (PMC10652796; doi:10.3389/fimmu.2023.1287698)
Supplement: Supplementary file 5 [file Table_4.xlsx]

## Sheet: Supplementary table 4
Supplementary table 4. Detailed information of instrumental variables of gut microbiota on CKD, eGFR, UACR and CRP (genome-wide significance, P<5.00E-08)
Outcome	Bacterial Taxa (exposure)	SNP	Palindromic	Effect_Allele	Other_Allele	Exposure			Outcome			F
						Beta	SE	P_value	Beta	SE	P_value
CKD	Level of class	rs182549	FALSE	T	C	0.111489	0.012066	2.47e-20	-0.0031	0.0115	0.7851	85.3763
CKD	Level of family	rs11110281	FALSE	C	T	-0.13055	0.022594	7.55e-09	-0.0037	0.0183	0.8415	33.3862
CKD	Level of family	rs182549	FALSE	T	C	0.11707	0.01267	2.47e-20	-0.0031	0.0115	0.7851	85.3764
CKD	Level of family	rs4428215	FALSE	A	G	0.12561	0.023005	4.76e-08	-0.0013	0.0088	0.8782	29.8129
CKD	Level of family	rs61841503	FALSE	A	G	0.091966	0.016133	1.19e-08	-0.0198	0.0119	0.09702	32.4956
CKD	Level of family	rs7322849	FALSE	C	T	0.110676	0.0201	3.66e-08	-0.0077	0.0121	0.5243	30.319
CKD	Level of family	rs9864379	FALSE	C	T	-0.16052	0.029275	4.18e-08	-0.0081	0.0139	0.5597	30.0652
CKD	Level of genus	rs10769159	TRUE	C	G	-0.06403	0.011006	5.97e-09	-0.0062	0.0078	0.4255	33.846
CKD	Level of genus	rs10805326	FALSE	A	G	0.077515	0.013966	2.86e-08	0.0029	0.0103	0.7748	30.8054
CKD	Level of genus	rs11098863	TRUE	A	T	-0.0966	0.016268	2.88e-09	0.0017	0.0077	0.8301	35.2603
CKD	Level of genus	rs11110281	FALSE	C	T	-0.13752	0.02274	1.47e-09	-0.0037	0.0183	0.8415	36.5722
CKD	Level of genus	rs12320842	TRUE	G	C	0.094833	0.016396	7.3e-09	0.0243	0.0145	0.09383	33.4536
CKD	Level of genus	rs12781711	FALSE	T	C	-0.06561	0.011748	2.33e-08	0.0098	0.0091	0.2823	31.1898
CKD	Level of genus	rs17159861	FALSE	T	C	0.096223	0.016839	1.1e-08	-0.0054	0.0123	0.6587	32.6532
CKD	Level of genus	rs182549	FALSE	T	C	0.119703	0.012729	5.27e-21	-0.0031	0.0115	0.7851	88.4345
CKD	Level of genus	rs35866622	FALSE	C	T	-0.0612	0.010942	2.23e-08	-0.0293	0.0097	0.002503	31.2831
CKD	Level of genus	rs57905414	TRUE	A	T	0.184818	0.032286	1.04e-08	0.0167	0.0153	0.2747	32.7688
CKD	Level of genus	rs602075	FALSE	G	A	0.168974	0.029698	1.27e-08	-0.0088	0.0098	0.3697	32.3732
CKD	Level of genus	rs61841503	FALSE	A	G	0.092888	0.017145	6.04e-08	-0.0198	0.0119	0.09702	29.3524
CKD	Level of genus	rs67476743	FALSE	G	T	0.132164	0.022208	2.66e-09	-0.0044	0.0097	0.6531	35.4166
CKD	Level of genus	rs7221249	FALSE	G	A	0.083986	0.014274	4.01e-09	-0.0001	0.0081	0.9863	34.6196
CKD	Level of genus	rs7322849	FALSE	C	T	0.112428	0.020181	2.53e-08	-0.0077	0.0121	0.5243	31.0358
CKD	Level of genus	rs736744	FALSE	T	C	0.117882	0.021126	2.41e-08	0.0065	0.0085	0.4475	31.1358
CKD	Level of genus	rs8009993	TRUE	C	G	-0.13594	0.024486	2.83e-08	0.0139	0.0127	0.2753	30.8219
CKD	Level of order	rs182549	FALSE	T	C	0.11707	0.01267	2.47e-20	-0.0031	0.0115	0.7851	85.3764
CKD	Level of order	rs7322849	FALSE	C	T	0.110676	0.0201	3.66e-08	-0.0077	0.0121	0.5243	30.319
CKD	Level of order	rs9864379	FALSE	C	T	-0.16052	0.029275	4.18e-08	-0.0081	0.0139	0.5597	30.0652
CKD	Level of phylum	rs7570971	FALSE	C	A	0.086653	0.011362	2.41e-14	-0.0015	0.0111	0.8916	58.1645
eGFR	Level of class	rs182549	FALSE	T	C	0.111489	0.012066	2.47e-20	0.0004	0.0004	0.3515	85.3763
eGFR	Level of family	rs11110281	FALSE	C	T	-0.13055	0.022594	7.55e-09	0.0009	0.0007	0.1901	33.3862
eGFR	Level of family	rs182549	FALSE	T	C	0.11707	0.01267	2.47e-20	0.0004	0.0004	0.3515	85.3764
eGFR	Level of family	rs4428215	FALSE	A	G	0.12561	0.023005	4.76e-08	-0.0003	0.0003	0.4015	29.8129
eGFR	Level of family	rs61841503	FALSE	A	G	0.091966	0.016133	1.19e-08	0.0003	0.0005	0.5099	32.4956
eGFR	Level of family	rs7322849	FALSE	C	T	0.110676	0.0201	3.66e-08	0	0.0005	0.9413	30.319
eGFR	Level of family	rs9864379	FALSE	C	T	-0.16052	0.029275	4.18e-08	-0.0003	0.0005	0.5738	30.0652
eGFR	Level of genus	rs10769159	TRUE	C	G	-0.06403	0.011006	5.97e-09	0.0001	0.0003	0.6244	33.846
eGFR	Level of genus	rs10805326	FALSE	A	G	0.077515	0.013966	2.86e-08	-0.0003	0.0004	0.5478	30.8054
eGFR	Level of genus	rs11098863	TRUE	A	T	-0.0966	0.016268	2.88e-09	-0.0004	0.0003	0.2166	35.2603
eGFR	Level of genus	rs11110281	FALSE	C	T	-0.13752	0.02274	1.47e-09	0.0009	0.0007	0.1901	36.5722
eGFR	Level of genus	rs12320842	TRUE	G	C	0.094833	0.016396	7.3e-09	-0.0007	0.0005	0.179	33.4536
eGFR	Level of genus	rs12781711	FALSE	T	C	-0.06561	0.011748	2.33e-08	0	0.0003	0.9787	31.1898
eGFR	Level of genus	rs17159861	FALSE	T	C	0.096223	0.016839	1.1e-08	0.0001	0.0005	0.853	32.6532
eGFR	Level of genus	rs182549	FALSE	T	C	0.119703	0.012729	5.27e-21	0.0004	0.0004	0.3515	88.4345
eGFR	Level of genus	rs35866622	FALSE	C	T	-0.0612	0.010942	2.23e-08	0.0014	0.0004	8.22e-05	31.2831
eGFR	Level of genus	rs57905414	TRUE	A	T	0.184818	0.032286	1.04e-08	0.0003	0.0006	0.6239	32.7688
eGFR	Level of genus	rs602075	FALSE	G	A	0.168974	0.029698	1.27e-08	0.0002	0.0004	0.6017	32.3732
eGFR	Level of genus	rs61841503	FALSE	A	G	0.092888	0.017145	6.04e-08	0.0003	0.0005	0.5099	29.3524
eGFR	Level of genus	rs67476743	FALSE	G	T	0.132164	0.022208	2.66e-09	0.0004	0.0004	0.3352	35.4166
eGFR	Level of genus	rs7221249	FALSE	G	A	0.083986	0.014274	4.01e-09	-0.0001	0.0003	0.8698	34.6196
eGFR	Level of genus	rs7322849	FALSE	C	T	0.112428	0.020181	2.53e-08	0	0.0005	0.9413	31.0358
eGFR	Level of genus	rs736744	FALSE	T	C	0.117882	0.021126	2.41e-08	-0.0001	0.0003	0.6815	31.1358
eGFR	Level of genus	rs8009993	TRUE	C	G	-0.13594	0.024486	2.83e-08	0.0001	0.0005	0.8899	30.8219
eGFR	Level of order	rs182549	FALSE	T	C	0.11707	0.01267	2.47e-20	0.0004	0.0004	0.3515	85.3764
eGFR	Level of order	rs7322849	FALSE	C	T	0.110676	0.0201	3.66e-08	0	0.0005	0.9413	30.319
eGFR	Level of order	rs9864379	FALSE	C	T	-0.16052	0.029275	4.18e-08	-0.0003	0.0005	0.5738	30.0652
eGFR	Level of phylum	rs7570971	FALSE	C	A	0.086653	0.011362	2.41e-14	0.0004	0.0004	0.2977	58.1645
UACR	Level of class	rs182549	FALSE	T	C	0.111489	0.012066	2.47e-20	0.0039	0.0023	0.09107	85.3763
UACR	Level of family	rs11110281	FALSE	C	T	-0.13055	0.022594	7.55e-09	-0.0044	0.004	0.2793	33.3862
UACR	Level of family	rs182549	FALSE	T	C	0.11707	0.01267	2.47e-20	0.0039	0.0023	0.09107	85.3764
UACR	Level of family	rs4428215	FALSE	A	G	0.12561	0.023005	4.76e-08	-0.0004	0.0023	0.8734	29.8129
UACR	Level of family	rs61841503	FALSE	A	G	0.091966	0.016133	1.19e-08	0.0013	0.0027	0.6227	32.4956
UACR	Level of family	rs7322849	FALSE	C	T	0.110676	0.0201	3.66e-08	0.0022	0.0043	0.6061	30.319
UACR	Level of family	rs9864379	FALSE	C	T	-0.16052	0.029275	4.18e-08	-0.0015	0.0032	0.6264	30.0652
UACR	Level of genus	rs10769159	TRUE	C	G	-0.06403	0.011006	5.97e-09	0.0028	0.002	0.1474	33.846
UACR	Level of genus	rs10805326	FALSE	A	G	0.077515	0.013966	2.86e-08	-0.0029	0.0054	0.5954	30.8054
UACR	Level of genus	rs11098863	TRUE	A	T	-0.0966	0.016268	2.88e-09	-0.0021	0.002	0.2935	35.2603
UACR	Level of genus	rs11110281	FALSE	C	T	-0.13752	0.02274	1.47e-09	-0.0044	0.004	0.2793	36.5722
UACR	Level of genus	rs12320842	TRUE	G	C	0.094833	0.016396	7.3e-09	0.0015	0.0032	0.6326	33.4536
UACR	Level of genus	rs12781711	FALSE	T	C	-0.06561	0.011748	2.33e-08	0.001	0.0021	0.6131	31.1898
UACR	Level of genus	rs17159861	FALSE	T	C	0.096223	0.016839	1.1e-08	-0.0026	0.0031	0.396	32.6532
UACR	Level of genus	rs182549	FALSE	T	C	0.119703	0.012729	5.27e-21	0.0039	0.0023	0.09107	88.4345
UACR	Level of genus	rs35866622	FALSE	C	T	-0.0612	0.010942	2.23e-08	-0.014	0.002	9.07e-12	31.2831
UACR	Level of genus	rs57905414	TRUE	A	T	0.184818	0.032286	1.04e-08	0.0034	0.0035	0.331	32.7688
UACR	Level of genus	rs602075	FALSE	G	A	0.168974	0.029698	1.27e-08	-0.0025	0.0023	0.269	32.3732
UACR	Level of genus	rs61841503	FALSE	A	G	0.092888	0.017145	6.04e-08	0.0013	0.0027	0.6227	29.3524
UACR	Level of genus	rs67476743	FALSE	G	T	0.132164	0.022208	2.66e-09	0.0008	0.0023	0.7159	35.4166
UACR	Level of genus	rs7221249	FALSE	G	A	0.083986	0.014274	4.01e-09	0.0009	0.002	0.6442	34.6196
UACR	Level of genus	rs7322849	FALSE	C	T	0.112428	0.020181	2.53e-08	0.0022	0.0043	0.6061	31.0358
UACR	Level of genus	rs736744	FALSE	T	C	0.117882	0.021126	2.41e-08	0.002	0.002	0.3296	31.1358
UACR	Level of genus	rs8009993	TRUE	C	G	-0.13594	0.024486	2.83e-08	-0.0019	0.0033	0.5631	30.8219
UACR	Level of order	rs182549	FALSE	T	C	0.11707	0.01267	2.47e-20	0.0039	0.0023	0.09107	85.3764
UACR	Level of order	rs7322849	FALSE	C	T	0.110676	0.0201	3.66e-08	0.0022	0.0043	0.6061	30.319
UACR	Level of order	rs9864379	FALSE	C	T	-0.16052	0.029275	4.18e-08	-0.0015	0.0032	0.6264	30.0652
UACR	Level of phylum	rs7570971	FALSE	C	A	0.086653	0.011362	2.41e-14	0.0037	0.0022	0.09789	58.1645
CRP	Level of class	rs182549	FALSE	T	C	0.111489	0.012066	2.47e-20	-0.0139	0.0069	0.0448	85.3763
CRP	Level of family	rs11110281	FALSE	C	T	-0.13055	0.022594	7.55e-09	0.0082	0.0121	0.4961	33.3862
CRP	Level of family	rs182549	FALSE	T	C	0.11707	0.01267	2.47e-20	-0.0139	0.0069	0.0448	85.3764
CRP	Level of family	rs4428215	FALSE	A	G	0.12561	0.023005	4.76e-08	-0.008	0.0068	0.2348	29.8129
CRP	Level of family	rs61841503	FALSE	A	G	0.091966	0.016133	1.19e-08	-0.0051	0.0077	0.5112	32.4956
CRP	Level of family	rs7322849	FALSE	C	T	0.110676	0.0201	3.66e-08	-0.0103	0.0103	0.3204	30.319
CRP	Level of family	rs9864379	FALSE	C	T	-0.16052	0.029275	4.18e-08	-0.0049	0.0091	0.5939	30.0652
CRP	Level of genus	rs10769159	TRUE	C	G	-0.06403	0.011006	5.97e-09	0.0049	0.0056	0.3817	33.846
CRP	Level of genus	rs10805326	FALSE	A	G	0.077515	0.013966	2.86e-08	0.0067	0.0063	0.291	30.8054
CRP	Level of genus	rs11098863	TRUE	A	T	-0.0966	0.016268	2.88e-09	0.0054	0.0056	0.3328	35.2603
CRP	Level of genus	rs11110281	FALSE	C	T	-0.13752	0.02274	1.47e-09	0.0082	0.0121	0.4961	36.5722
CRP	Level of genus	rs12320842	TRUE	G	C	0.094833	0.016396	7.3e-09	-0.0149	0.0084	0.07436	33.4536
CRP	Level of genus	rs12781711	FALSE	T	C	-0.06561	0.011748	2.33e-08	0.0022	0.0059	0.712801	31.1898
CRP	Level of genus	rs17159861	FALSE	T	C	0.096223	0.016839	1.1e-08	-0.0065	0.0089	0.4688	32.6532
CRP	Level of genus	rs182549	FALSE	T	C	0.119703	0.012729	5.27e-21	-0.0139	0.0069	0.0448	88.4345
CRP	Level of genus	rs35866622	FALSE	C	T	-0.0612	0.010942	2.23e-08	0.0194	0.0056	0.000502	31.2831
CRP	Level of genus	rs57905414	TRUE	A	T	0.184818	0.032286	1.04e-08	0.0089	0.0099	0.3665	32.7688
CRP	Level of genus	rs602075	FALSE	G	A	0.168974	0.029698	1.27e-08	0.0018	0.0067	0.7822	32.3732
CRP	Level of genus	rs61841503	FALSE	A	G	0.092888	0.017145	6.04e-08	-0.0051	0.0077	0.5112	29.3524
CRP	Level of genus	rs67476743	FALSE	G	T	0.132164	0.022208	2.66e-09	-0.0036	0.0063	0.5611	35.4166
CRP	Level of genus	rs7221249	FALSE	G	A	0.083986	0.014274	4.01e-09	-0.0001	0.0056	0.9805	34.6196
CRP	Level of genus	rs7322849	FALSE	C	T	0.112428	0.020181	2.53e-08	-0.0103	0.0103	0.3204	31.0358
CRP	Level of genus	rs736744	FALSE	T	C	0.117882	0.021126	2.41e-08	-0.0034	0.0059	0.5664	31.1358
CRP	Level of order	rs182549	FALSE	T	C	0.11707	0.01267	2.47e-20	-0.0139	0.0069	0.0448	85.3764
CRP	Level of order	rs7322849	FALSE	C	T	0.110676	0.0201	3.66e-08	-0.0103	0.0103	0.3204	30.319
CRP	Level of order	rs9864379	FALSE	C	T	-0.16052	0.029275	4.18e-08	-0.0049	0.0091	0.5939	30.0652
CRP	Level of phylum	rs7570971	FALSE	C	A	0.086653	0.011362	2.41e-14	-0.0085	0.0067	0.2025	58.1645
Abbreviations: CKD, chronic kidney disease; eGFR, estimated glomerular filtration rate; CRP, c-reactive protein; UACR, urine albumin creatine ratio; GM: gut microbiota; SNP: single nucleotide polymorphism; SE, standard error.
