# Supplementary material for: Genetic evidence supporting the causal role of gut microbiota in chronic kidney disease and chronic systemic inflammation in CKD: a bilateral two-sample Mendelian randomization study
Source: Front Immunol. 2023 Nov 2;14:1287698. doi: 10.3389/fimmu.2023.1287698 (PMC10652796; doi:10.3389/fimmu.2023.1287698)
Supplement: Supplementary file 6 [file Table_5.xlsx]

## Sheet: Supplementary Table 5
Supplementary Table 5. Casual effects of MR Analysis between GM and CKD, eGFR, UACR, CRP (genome-wide statistical significance, P<1.00E-05)
Human gut microbiota	Nsnps	Traits	Method	OR	Beta	P-value
class.Deltaproteobacteria.id.3087	13	CKD	MR-egger	1.05015	0.0489313	0.65247
			Weighted-median	0.934988	-0.0672217	0.226302
			Inverse variance weighted	0.890203	-0.116306	0.00291235
family.Desulfovibrionaceae.id.3169	10	CKD	MR-egger	1.06596	0.063874	0.559241
			Weighted-median	0.925866	-0.0770256	0.202506
			Inverse variance weighted	0.883248	-0.124149	0.00342469
family.Lachnospiraceae.id.1987	17	CKD	MR-egger	0.935549	-0.0666217	0.506923
			Weighted-median	0.881838	-0.125747	0.0194785
			Inverse variance weighted	0.92736	-0.0754135	0.0485177
family.Peptostreptococcaceae.id.2042	14	CKD	MR-egger	0.875444	-0.133024	0.164532
			Weighted-median	0.949163	-0.0521752	0.316549
			Inverse variance weighted	0.91741	-0.0862006	0.0192697
family.Streptococcaceae.id.1850	15	CKD	MR-egger	0.864604	-0.145484	0.391322
			Weighted-median	0.935325	-0.0668617	0.214975
			Inverse variance weighted	0.921609	-0.081634	0.0384255
genus.Coprococcus3.id.11303	9	CKD	MR-egger	1.04934	0.048165	0.81569
			Weighted-median	1.07154	0.0690948	0.323007
			Inverse variance weighted	1.14472	0.135159	0.0111062
genus.Eubacteriumeligensgroup.id.14372	7	CKD	MR-egger	0.915608	-0.0881674	0.738918
			Weighted-median	0.802749	-0.219713	0.00274377
			Inverse variance weighted	0.829675	-0.186721	0.0015104
genus.Intestinimonas.id.2062	17	CKD	MR-egger	0.910615	-0.0936351	0.228344
			Weighted-median	0.898949	-0.106529	0.0153826
			Inverse variance weighted	0.924267	-0.0787539	0.00874884
genus.LachnospiraceaeUCG010.id.11330	10	CKD	MR-egger	1.05807	0.0564486	0.635927
			Weighted-median	1.11728	0.110899	0.0424382
			Inverse variance weighted	1.09633	0.0919684	0.028532
genus.Oscillibacter.id.2063	14	CKD	MR-egger	1.07495	0.0722754	0.548534
			Weighted-median	1.03972	0.0389472	0.36197
			Inverse variance weighted	1.08604	0.0825361	0.00689442
genus.Parasutterella.id.2892	15	CKD	MR-egger	0.967561	-0.032977	0.728591
			Weighted-median	0.943036	-0.058651	0.164899
			Inverse variance weighted	0.935086	-0.0671167	0.0319746
genus.RuminococcaceaeUCG002.id.11360	22	CKD	MR-egger	0.852046	-0.160115	0.123729
			Weighted-median	0.944736	-0.0568502	0.221318
			Inverse variance weighted	0.907743	-0.0967939	0.00494086
genus.RuminococcaceaeUCG013.id.11370	12	CKD	MR-egger	0.912501	-0.0915656	0.484574
			Weighted-median	0.892528	-0.113697	0.0521475
			Inverse variance weighted	0.917252	-0.0863733	0.0466442
genus.Senegalimassilia.id.11160	6	CKD	MR-egger	1.23162	0.208331	0.237978
			Weighted-median	0.909491	-0.0948697	0.0846305
			Inverse variance weighted	0.912298	-0.091789	0.0415842
genus.Streptococcus.id.1853	15	CKD	MR-egger	0.940816	-0.0610082	0.680075
			Weighted-median	0.895343	-0.110548	0.042251
			Inverse variance weighted	0.892273	-0.113983	0.00334898
order.Desulfovibrionales.id.3156	12	CKD	MR-egger	1.06107	0.0592762	0.576122
			Weighted-median	0.893594	-0.112503	0.0470288
			Inverse variance weighted	0.873152	-0.135645	0.000648287
class.Mollicutes.id.3920	11	CRP	MR-egger	0.780111	-0.248319	0.0400607
			Weighted-median	0.956982	-0.0439706	0.287861
			Inverse variance weighted	0.923626	-0.0794481	0.0239585
class.Negativicutes.id.216	11	CRP	MR-egger	1.10804	0.102596	0.3439
			Weighted-median	1.10069	0.095941	0.0214141
			Inverse variance weighted	1.1028	0.0978514	0.00310496
family.Prevotellaceae.id.960	15	CRP	MR-egger	1.12842	0.120818	0.212749
			Weighted-median	0.920964	-0.0823346	0.0268268
			Inverse variance weighted	0.94261	-0.0591027	0.0302995
genus.Eisenbergiella.id.11304	10	CRP	MR-egger	1.27834	0.24556	0.149231
			Weighted-median	1.06251	0.0606303	0.023449
			Inverse variance weighted	1.04817	0.0470406	0.0213633
genus.Eubacteriumcoprostanoligenesgroup.id.11375	14	CRP	MR-egger	1.05211	0.0507929	0.677061
			Weighted-median	0.934705	-0.0675241	0.101794
			Inverse variance weighted	0.934112	-0.0681585	0.022449
genus.Holdemania.id.2157	14	CRP	MR-egger	0.939584	-0.062318	0.31924
			Weighted-median	0.957808	-0.0431075	0.128088
			Inverse variance weighted	0.960499	-0.0403022	0.0489118
genus.Lachnoclostridium.id.11308	13	CRP	MR-egger	0.898018	-0.107565	0.364363
			Weighted-median	0.92907	-0.0735714	0.104676
			Inverse variance weighted	0.93592	-0.0662251	0.040618
genus.Subdoligranulum.id.2070	11	CRP	MR-egger	1.38119	0.322943	0.0292284
			Weighted-median	1.10642	0.101127	0.0414084
			Inverse variance weighted	1.07085	0.0684479	0.224417
order.Selenomonadales.id.2165	11	CRP	MR-egger	1.10804	0.102596	0.3439
			Weighted-median	1.10069	0.095941	0.0209654
			Inverse variance weighted	1.1028	0.0978514	0.00310496
phylum.Tenericutes.id.3919	11	CRP	MR-egger	0.780111	-0.248319	0.0400607
			Weighted-median	0.956982	-0.0439706	0.286719
			Inverse variance weighted	0.923626	-0.0794481	0.0239585
class.Bacilli.id.1673	18	eGFR	MR-egger	0.998338	-0.00166307	0.682607
			Weighted-median	1.00376	0.00375156	0.056507
			Inverse variance weighted	1.00401	0.00400048	0.00481327
class.Deltaproteobacteria.id.3087	13	eGFR	MR-egger	0.998394	-0.0016075	0.804011
			Weighted-median	1.00125	0.00125312	0.572661
			Inverse variance weighted(random）	1.00605	0.00603181	0.00897571
family.Actinomycetaceae.id.421	5	eGFR	MR-egger	1.00599	0.0059762	0.461066
			Weighted-median	1.00433	0.00431662	0.113733
			Inverse variance weighted	1.00481	0.00480156	0.0360791
family.Desulfovibrionaceae.id.3169	10	eGFR	MR-egger	0.999114	-0.000886157	0.888197
			Weighted-median	1.00145	0.00145019	0.547292
			Inverse variance weighted	1.0056	0.00558124	0.0233261
family.Pasteurellaceae.id.3689	14	eGFR	MR-egger	1.00226	0.00225385	0.370411
			Weighted-median	1.00181	0.00181051	0.234593
			Inverse variance weighted	1.00226	0.00225874	0.0373382
family.Peptostreptococcaceae.id.2042	14	eGFR	MR-egger	1.00716	0.00713509	0.260654
			Weighted-median	1.00163	0.00163088	0.462014
			Inverse variance weighted(random）	1.00564	0.00562043	0.0251548
family.Porphyromonadaceae.id.943	9	eGFR	MR-egger	1.00531	0.00529465	0.680742
			Weighted-median	1.00477	0.0047553	0.128226
			Inverse variance weighted	1.00653	0.00650646	0.0127492
genus.Actinomyces.id.423	7	eGFR	MR-egger	1.00791	0.00788204	0.0990353
			Weighted-median	1.00302	0.003011	0.118245
			Inverse variance weighted	1.00318	0.0031707	0.0314797
genus.Blautia.id.1992	13	eGFR	MR-egger	1.00752	0.00748748	0.181809
			Weighted-median	1.00429	0.00427569	0.0755337
			Inverse variance weighted	1.00429	0.00428517	0.0438383
genus.Clostridiumsensustricto1.id.1873	7	eGFR	MR-egger	1.00424	0.00423343	0.490218
			Weighted-median	1.00359	0.00358047	0.162352
			Inverse variance weighted	1.00478	0.00476716	0.0363477
genus.Desulfovibrio.id.3173	10	eGFR	MR-egger	1.00257	0.00256396	0.641738
			Weighted-median	1.00456	0.00454658	0.0247197
			Inverse variance weighted	1.00326	0.00325378	0.0483392
genus.LachnospiraceaeND3007group.id.11317	3	eGFR	MR-egger	1.01226	0.0121813	0.865667
			Weighted-median	1.0071	0.00707215	0.110125
			Inverse variance weighted	1.00786	0.00783053	0.0251927
genus.LachnospiraceaeUCG010.id.11330	10	eGFR	MR-egger	0.998067	-0.00193449	0.768347
			Weighted-median	0.995724	-0.00428549	0.0602239
			Inverse variance weighted(random）	0.993175	-0.00684867	0.00244586
order.Actinomycetales.id.420	5	eGFR	MR-egger	1.00599	0.0059683	0.462349
			Weighted-median	1.00431	0.00429824	0.106483
			Inverse variance weighted	1.00482	0.00480553	0.0362502
order.Desulfovibrionales.id.3156	12	eGFR	MR-egger	0.999514	-0.00048655	0.941645
			Weighted-median	1.0014	0.00139642	0.539954
			Inverse variance weighted(random）	1.00622	0.00619856	0.0108833
order.Lactobacillales.id.1800	15	eGFR	MR-egger	0.997602	-0.00240036	0.578141
			Weighted-median	1.00414	0.0041352	0.0597849
			Inverse variance weighted	1.00364	0.00363094	0.0254953
order.Pasteurellales.id.3688	14	eGFR	MR-egger	1.00226	0.00225385	0.370411
			Weighted-median	1.00181	0.00181051	0.234873
			Inverse variance weighted	1.00226	0.00225874	0.0373382
genus.Howardella.id.2000	10	UACR	MR-egger	0.990124	-0.00992527	0.745854
			Weighted-median	0.983941	-0.0161896	0.045091
			Inverse variance weighted	0.989688	-0.0103652	0.0987006
genus.RuminococcaceaeUCG013.id.11370	12	UACR	MR-egger	1.01108	0.0110191	0.699009
			Weighted-median	0.982645	-0.0175075	0.217465
			Inverse variance weighted	0.978179	-0.022063	0.0325579
genus.Subdoligranulum.id.2070	11	UACR	MR-egger	1.04881	0.047656	0.226528
			Weighted-median	1.03264	0.0321175	0.0395224
			Inverse variance weighted	1.02531	0.0249917	0.0701145
genus.Parasutterella.id.2892	15	UACR	MR-egger	1.0511	0.0498343	0.0436365
			Weighted-median	1.01662	0.0164787	0.141161
			Inverse variance weighted	1.02092	0.0207053	0.0175958
Abbreviations: CKD, chronic kidney disease; eGFR, estimated glomerular filtration rate; CRP, c-reactive protein; UACR, urine albumin creatine ratio; OR, odds ratio; Nsnps: number of single nucleotide polymorphisms.
