# Supplementary material for: Genetic evidence supporting the causal role of gut microbiota in chronic kidney disease and chronic systemic inflammation in CKD: a bilateral two-sample Mendelian randomization study
Source: Front Immunol. 2023 Nov 2;14:1287698. doi: 10.3389/fimmu.2023.1287698 (PMC10652796; doi:10.3389/fimmu.2023.1287698)
Supplement: Supplementary file 7 [file Table_6.xlsx]

## Sheet: Supplemental Table 6
Supplemental Table 6. Rensitivity analysis of significant results
Bacterial Taxa (exposure)	Outcome	MR-Egger Regression			Heterogeneity (IVW)		MR-PRESSO
		Egger Intercept	SE	P_value	Cochran’s Q	P_value	Raw P_value	Global P_value	Corrected P_value	Outliers
family.Lachnospiraceae.id.1987	CKD	-0.000633933	0.00648916	0.923471	15.43	0.493396	0.0617295	0.499	NA	NA
genus.Eubacteriumeligensgroup.id.14372		-0.0080243	0.0198001	0.702041	1.43422	0.963744	0.000636835	0.966	NA	NA
genus.Intestinimonas.id.2062		0.001528	0.00700619	0.830296	13.1513	0.661667	0.0106211	0.707	NA	NA
genus.LachnospiraceaeUCG010.id.11330		0.00311927	0.00929637	0.74585	9.01737	0.435672	0.0562601	0.51	NA	NA
genus.Streptococcus.id.1853		-0.00420244	0.0110527	0.709923	10.8307	0.699286	0.00490353	0.712	NA	NA
order.Desulfovibrionales.id.3156		-0.0154635	0.00750084	0.0662129	8.52802	0.665368	0.00259245	0.64	NA	NA
genus.Desulfovibrio.id.3173	eGFR	7.11309e-05	0.000516401	0.893847	12.5892	0.182092	0.0797787	0.199	NA	NA
class.Mollicutes.id.3920	CRP	0.0157989	0.00920977	0.120401	16.6481	0.0825231	0.0475463	0.104	NA	NA
class.Negativicutes.id.216		-0.000324213	0.00664326	0.962142	2.71282	0.987398	0.000204522	0.987	NA	NA
family.Prevotellaceae.id.960		-0.0130473	0.00641357	0.0628456	15.3494	0.354696	0.0480479	0.336	NA	NA
genus.Eisenbergiella.id.11304		-0.0210435	0.0161685	0.229309	8.35238	0.499062	0.0406198	0.529	NA	NA
order.Selenomonadales.id.2165		-0.000324213	0.00664326	0.962142	2.71282	0.987398	0.000204522	0.986	NA	NA
phylum.Tenericutes.id.3919		0.0157989	0.00920977	0.120401	16.6481	0.0825231	0.0475463	0.104	NA	NA
genus.Parasutterella.id.2892	UACR	-0.00287085	0.00202256	0.00736473	9.03239	0.770493	0.032442	0.821	NA	NA
Abbreviations: CKD, chronic kidney disease; eGFR, estimated glomerular filtration rate; CRP, c-reactive protein; UACR, urine albumin creatine ratio; SE, standard error; MR-PRESSO, Mendelian Randomization Pleiotropy RESidual Sum and Outlier
