# Supplementary material for: Genetic evidence supporting the causal role of gut microbiota in chronic kidney disease and chronic systemic inflammation in CKD: a bilateral two-sample Mendelian randomization study
Source: Front Immunol. 2023 Nov 2;14:1287698. doi: 10.3389/fimmu.2023.1287698 (PMC10652796; doi:10.3389/fimmu.2023.1287698)
Supplement: Supplementary file 8 [file Table_7.xlsx]

## Sheet: Supplemental Table 7
Supplemental Table 7. Casual effects and Sensitivity analysis of the associations between CKD, eGFR, UACR, CRP and 14 bacterial taxa in the reverse MR analyses.
Expourse	Bacterial Taxa (outcome)	Nsnps	Method	OR	Beta	P-value	MR-Egger regression			MR-PRESSO				Heterogeneity (IVW）		Heterogeneity (MR-Egger）
							Egger intercept	SE	P_value	Raw P_value	Global P_value	Corrected P_value	Outliers	Cochran’s Q	P_value	Cochran’s Q	P_value
CKD	class.Mollicute	25	MR-egger	0.998973	-0.00102745	0.992322	0.00479023	0.00779435	0.544866	0.149554	0.548	NA	NA	22.8721	0.527356	22.4944	0.490595
		25	Weighted-median	1.00886	0.00882311	0.876779
		25	Inverse variance weighted	1.06068	0.0589093	0.146104
CKD	class.Negativicutes	25	MR-egger	0.970873	-0.0295599	0.807785	0.000985143	0.00887295	0.912558	0.706286	0.006	NA	NA	47.6921	0.00275514	47.6666	0.00184528
		25	Weighted-median	0.960775	-0.0400154	0.453752
		25	Inverse variance weighted (random)	0.982898	-0.0172498	0.702931
CKD	family.Lachnospiraceae	25	MR-egger	1.0616	0.0597809	0.478946	-0.00538146	0.00613587	0.38953	0.38953	0.66	NA	NA	21.2719	0.62264	20.5026	0.611432
		25	Weighted-median	1.00197	0.00197285	0.96695
		25	Inverse variance weighted	0.992563	-0.00746507	0.815219
CKD	family.Prevotellaceae	25	MR-egger	1.15515	0.14423	0.13358	-0.00531091	0.00684354	0.445629	0.026326	0.647	NA	NA	20.4571	0.670505	19.8549	0.650648
		25	Weighted-median	1.07334	0.0707794	0.150627
		25	Inverse variance weighted	1.08086	0.0777604	0.028848
CKD	genus..Eubacteriumeligensgroup	25	MR-egger	1.08743	0.0838194	0.375729	-0.00804826	0.00684978	0.252029	0.634027	0.541	NA	NA	23.0952	0.514185	21.7146	0.53753
		25	Weighted-median	1.02571	0.0253889	0.630999
		25	Inverse variance weighted	0.983289	-0.0168523	0.636191
CKD	genus.Desulfovibrio	25	MR-egger	1.19934	0.181767	0.132491	-0.0165247	0.00861367	0.0675538	0.494522	0.905	NA	NA	14.9229	0.922995	11.2425	0.980575
		25	Weighted-median	0.968072	-0.0324488	0.59958
		25	Inverse variance weighted	0.975743	-0.0245562	0.584367
CKD	genus.Eisenbergiella	25	MR-egger	1.12813	0.120557	0.482028	-0.0128903	0.0124962	0.313014	0.547409	0.134	NA	NA	31.1034	0.150823	29.7281	0.157368
		25	Weighted-median	0.985217	-0.0148935	0.868482
		25	Inverse variance weighted	0.960886	-0.0398999	0.541673
CKD	genus.Intestinimonas	25	MR-egger	0.851733	-0.160482	0.131841	0.0137946	0.00757976	0.0818101	0.744724	0.6	NA	NA	21.0465	0.635983	17.7343	0.771737
		25	Weighted-median	0.94175	-0.0600155	0.291151
		25	Inverse variance weighted	1.01223	0.0121516	0.75774
CKD	genus.LachnospiraceaeUCG010	25	MR-egger	1.18072	0.166128	0.104917	-0.0129963	0.00726095	0.0866483	0.925425	0.52	NA	NA	22.1987	0.567408	18.995	0.701514
		25	Weighted-median	1.08215	0.0789477	0.137542
		25	Inverse variance weighted	1.00344	0.00343165	0.927515
CKD	genus.Parasutterella	25	MR-egger	0.848003	-0.164872	0.149724	0.00962944	0.00817462	0.250854	0.309209	0.318	NA	NA	26.9967	0.304606	25.4607	0.32698
		25	Weighted-median	0.911027	-0.0931826	0.13703
		25	Inverse variance weighted	0.956381	-0.0445989	0.298855
CKD	genus.Streptococcus	25	MR-egger	1.04122	0.0403943	0.665503	0.00325919	0.0068143	0.636961	0.0289115	0.401	NA	NA	25.6448	0.37143	25.3923	0.330383
		25	Weighted-median	1.05211	0.0507971	0.334034
		25	Inverse variance weighted	1.08449	0.0811144	0.0201227
CKD	order.Desulfovibrionales	25	MR-egger	1.05663	0.0550849	0.55169	-0.00883049	0.00673943	0.203039	0.0730103	0.851	NA	NA	16.8647	0.854375	15.1479	0.889255
		25	Weighted-median	0.963351	-0.0373378	0.483797
		25	Inverse variance weighted	0.946313	-0.0551817	0.116004
CKD	order.Selenomonadales	25	MR-egger	0.970873	-0.0295599	0.807785	0.000985143	0.00887295	0.912558	0.706286	0.008	NA	NA	47.6921	0.00275514	47.6666	0.00184528
		25	Weighted-median	0.960775	-0.0400154	0.450745
		25	Inverse variance weighted (random)	0.982898	-0.0172498	0.702931
CKD	phylum.Tenericutes	25	MR-egger	0.998973	-0.00102745	0.992322	0.00479023	0.00779435	0.544866	0.149554	0.56	NA	NA	22.8721	0.527356	22.4944	0.490595
		25	Weighted-median	1.00886	0.00882311	0.878012
		25	Inverse variance weighted	1.06068	0.0589093	0.146104
eGFR	class.Mollicute	39	MR-egger	3.28429	1.18915	0.583567	-0.00989375	0.0101672	0.336818	0.218465	0.01	NA	NA	61.6647	0.00893227	60.1259	0.00948557
		39	Weighted-median	0.357111	-1.02971	0.176911
		39	Inverse variance weighted (random)	0.446269	-0.806834	0.210816
eGFR	class.Negativicutes	39	MR-egger	0.218468	-1.52112	0.278967	0.00651433	0.00654461	0.32602	0.621764	0.345	NA	NA	40.7403	0.350786	39.6778	0.351519
		39	Weighted-median	0.771324	-0.259646	0.668892
		39	Inverse variance weighted	0.813266	-0.206697	0.618897
eGFR	family.Lachnospiraceae	39	MR-egger	0.786443	-0.240234	0.857727	-0.000687267	0.00629121	0.913601	0.250187	0.947	NA	NA	25.0654	0.947084	25.0535	0.932527
		39	Weighted-median	0.801748	-0.22096	0.685353
		39	Inverse variance weighted	0.684611	-0.378904	0.342926
eGFR	family.Prevotellaceae	39	MR-egger	0.034083	-3.37896	0.0286325	0.0159012	0.00700866	0.0292052	0.708643	0.423	NA	NA	38.0874	0.465506	32.94	0.659867
		39	Weighted-median	0.628426	-0.464537	0.480214
		39	Inverse variance weighted	0.84567	-0.167627	0.706549
eGFR	genus..Eubacteriumeligensgroup	39	MR-egger	0.266938	-1.32074	0.379268	0.00482325	0.00701446	0.495984	0.364929	0.909	NA	NA	27.4871	0.896338	27.0143	0.886107
		39	Weighted-median	0.479189	-0.735659	0.239035
		39	Inverse variance weighted	0.706647	-0.347224	0.435449
eGFR	genus.Desulfovibrio	39	MR-egger	0.739421	-0.301887	0.872428	0.00198172	0.00883433	0.823742	0.847129	0.809	NA	NA	30.4959	0.801538	30.4456	0.768356
		39	Weighted-median	0.839537	-0.174905	0.819703
		39	Inverse variance weighted	1.10249	0.0975688	0.861956
eGFR	genus.Eisenbergiella	39	MR-egger	1.60063	0.470395	0.844904	0.00203346	0.0113112	0.858311	0.215948	0.598	NA	NA	35.9012	0.566866	35.8689	0.521952
		39	Weighted-median	9.54779	2.25631	0.0269496
		39	Inverse variance weighted	2.41021	0.879716	0.221295
eGFR	genus.Intestinimonas	39	MR-egger	1.4917	0.399915	0.825709	0.00159265	0.0085218	0.852767	0.184571	0.193	NA	NA	44.7639	0.209088	44.7217	0.179266
		39	Weighted-median	2.61046	0.959526	0.187079
		39	Inverse variance weighted	2.05735	0.721417	0.17658
eGFR	genus.LachnospiraceaeUCG010	39	MR-egger	0.0911187	-2.39559	0.135808	0.0114483	0.00742168	0.13145	0.842298	0.807	NA	NA	29.793	0.826703	27.4136	0.874733
		39	Weighted-median	0.42288	-0.860666	0.179607
		39	Inverse variance weighted	0.919884	-0.083508	0.859214
eGFR	genus.Parasutterella	39	MR-egger	7.46203	2.00983	0.281637	-0.00388754	0.0087016	0.657652	0.0308663	0.243	NA	NA	44.3712	0.220913	44.1331	0.195547
		39	Weighted-median	4.04727	1.39804	0.0514672
		39	Inverse variance weighted	3.40747	1.22597	0.0249507
eGFR	genus.Streptococcus	39	MR-egger	0.100274	-2.29985	0.110238	0.00663123	0.00664613	0.324877	0.0148388	0.801	NA	NA	30.3167	0.808116	29.3211	0.811689
		39	Weighted-median	0.363285	-1.01257	0.0888696
		39	Inverse variance weighted	0.382016	-0.962291	0.0226175
eGFR	order.Desulfovibrionales	39	MR-egger	1.4875	0.397098	0.787447	-0.000794015	0.00691394	0.909191	0.55617	0.76	NA	NA	31.366	0.768116	31.3528	0.730581
		39	Weighted-median	1.04796	0.0468444	0.93894
		39	Inverse variance weighted	1.26736	0.236938	0.589559
eGFR	order.Selenomonadales	39	MR-egger	0.218468	-1.52112	0.278967	0.00651433	0.00654461	0.32602	0.621764	0.374	NA	NA	40.7403	0.350786	39.6778	0.351519
		39	Weighted-median	0.771324	-0.259646	0.670569
		39	Inverse variance weighted	0.813266	-0.206697	0.618897
eGFR	phylum.Tenericutes	38	MR-egger	3.72105	1.31401	0.514746	-0.0116511	0.00946391	0.226265	0.0998563	0.045	NA	NA	52.5586	0.0466061	50.4353	0.0556982
		38	Weighted-median	0.355967	-1.03292	0.172614
		38	Inverse variance weighted (random)	0.357392	-1.02892	0.0914429
UACR	class.Mollicute	11	MR-egger	0.535611	-0.624348	0.314109	0.0216973	0.0211338	0.331381	0.779208	0.177	NA	NA	13.9386	0.175812	12.4773	0.187719
		11	Weighted-median	0.925084	-0.0778702	0.657028
		11	Inverse variance weighted	0.959151	-0.0417064	0.773327
UACR	class.Negativicutes	11	MR-egger	0.911217	-0.0929739	0.821504	0.00213033	0.014463	0.886146	0.711399	0.516	NA	NA	9.40292	0.494338	9.38031	0.402934
		11	Weighted-median	1.05832	0.0566875	0.677875
		11	Inverse variance weighted	0.964776	-0.0358594	0.71202
UACR	family.Lachnospiraceae	11	MR-egger	1.66522	0.509959	0.223639	-0.017755	0.0141005	0.239644	0.642887	0.874	NA	NA	5.39798	0.863058	3.81246	0.923317
		11	Weighted-median	1.04288	0.0419869	0.746428
		11	Inverse variance weighted	1.03454	0.0339572	0.725413
UACR	family.Prevotellaceae	11	MR-egger	0.875898	-0.132506	0.766135	0.00584302	0.0156348	0.717266	0.762761	0.888	NA	NA	5.16377	0.879973	5.02411	0.832202
		11	Weighted-median	1.00648	0.00645897	0.964518
		11	Inverse variance weighted	1.02424	0.023947	0.823595
UACR	genus..Eubacteriumeligensgroup	11	MR-egger	0.966215	-0.0343692	0.938739	-0.00186011	0.0157156	0.908381	0.40458	0.63	NA	NA	8.07082	0.621919	8.05681	0.528432
		11	Weighted-median	0.926021	-0.0768589	0.593837
		11	Inverse variance weighted	0.919212	-0.084239	0.434335
UACR	genus.Desulfovibrio	11	MR-egger	0.629109	-0.463451	0.474464	0.011001	0.0224023	0.635131	0.28016	0.358	NA	NA	11.6806	0.307001	11.3758	0.250826
		11	Weighted-median	0.927472	-0.0752926	0.67888
		11	Inverse variance weighted	0.845397	-0.167949	0.253558
UACR	genus.Eisenbergiella	11	MR-egger	0.699138	-0.357908	0.625092	0.0114664	0.0255233	0.663872	0.758728	0.618	NA	NA	8.20131	0.60918	7.99948	0.534198
		11	Weighted-median	0.884724	-0.12248	0.599586
		11	Inverse variance weighted	0.951335	-0.0498891	0.774961
UACR	genus.Intestinimonas	11	MR-egger	0.885359	-0.121763	0.805989	0.0103237	0.0173853	0.567256	0.202051	0.565	NA	NA	9.1015	0.522498	8.74888	0.46077
		11	Weighted-median	1.14143	0.132281	0.395867
		11	Inverse variance weighted	1.16788	0.15519	0.192704
UACR	genus.LachnospiraceaeUCG010	11	MR-egger	0.939798	-0.0620905	0.912271	0.00625669	0.0197917	0.759115	0.432875	0.276	NA	NA	12.8862	0.230102	12.7447	0.174502
		11	Weighted-median	1.08064	0.0775577	0.619841
		11	Inverse variance weighted	1.11154	0.105744	0.413838
UACR	genus.Parasutterella	11	MR-egger	0.767443	-0.264691	0.606864	0.0090515	0.0179247	0.62571	0.786078	0.946	NA	NA	4.04296	0.945388	3.78796	0.924806
		11	Weighted-median	0.910376	-0.093898	0.562208
		11	Inverse variance weighted	0.978489	-0.0217462	0.859293
UACR	genus.Streptococcus	11	MR-egger	1.6465	0.498649	0.2716	-0.0120696	0.0153723	0.452537	0.12129	0.422	NA	NA	10.1779	0.425029	9.52542	0.390251
		11	Weighted-median	1.13294	0.12482	0.386757
		11	Inverse variance weighted	1.19092	0.17473	0.0904218
UACR	order.Desulfovibrionales	11	MR-egger	0.805221	-0.216638	0.626186	0.0110583	0.0155201	0.494202	0.4142	0.674	NA	NA	7.78202	0.650119	7.27435	0.60858
		11	Weighted-median	1.02626	0.0259217	0.856713
		11	Inverse variance weighted	1.08322	0.0799345	0.45234
UACR	order.Selenomonadales	11	MR-egger	0.911217	-0.0929739	0.821504	0.00213033	0.014463	0.886146	0.711399	0.501	NA	NA	9.40292	0.494338	9.38031	0.402934
		11	Weighted-median	1.05832	0.0566875	0.669554
		11	Inverse variance weighted	0.964776	-0.0358594	0.71202
UACR	phylum.Tenericutes	11	MR-egger	0.535611	-0.624348	0.314109	0.0216973	0.0211338	0.331381	0.779208	0.184	NA	NA	13.9386	0.175812	12.4773	0.187719
		11	Weighted-median	0.925084	-0.0778702	0.653757
		11	Inverse variance weighted	0.959151	-0.0417064	0.773327
CRP	class.Mollicute	10	MR-egger	0.934179	-0.0680878	0.593764	0.00873259	0.0103627	0.423876	0.690285	0.762	NA	NA	6.82195	0.655651	6.11182	0.634708
		10	Weighted-median	1.00413	0.00412275	0.954724
		10	Inverse variance weighted	1.02195	0.0217087	0.720102
CRP	class.Negativicutes	11	MR-egger	0.925621	-0.0772902	0.539741	-0.000194003	0.0102261	0.985278	0.19277	0.26	NA	NA	13.958	0.174915	13.9575	0.123846
		11	Weighted-median	0.898563	-0.106959	0.103172
		11	Inverse variance weighted	0.923771	-0.0792909	0.162548
CRP	family.Lachnospiraceae	11	MR-egger	1.0189	0.0187189	0.884945	-0.000495553	0.0106032	0.963744	0.821892	0.246	NA	NA	15.145	0.126864	15.1413	0.087126
		11	Weighted-median	1.00636	0.00634518	0.908571
		11	Inverse variance weighted	1.0137	0.0136075	0.817232
CRP	family.Prevotellaceae	11	MR-egger	0.978843	-0.0213836	0.84722	0.000846917	0.00909339	0.927836	0.779438	0.82	NA	NA	6.8231	0.742033	6.81443	0.656433
		11	Weighted-median	0.986644	-0.0134456	0.820889
		11	Inverse variance weighted	0.987431	-0.0126486	0.812144
CRP	genus..Eubacteriumeligensgroup	11	MR-egger	1.07841	0.0754902	0.502292	-0.00403852	0.00910854	0.66796	0.498333	0.57	NA	NA	8.15825	0.613383	7.96166	0.538014
		11	Weighted-median	1.08285	0.0795915	0.27422
		11	Inverse variance weighted	1.03442	0.0338406	0.525683
CRP	genus.Desulfovibrio	10	MR-egger	1.11492	0.108783	0.447774	-0.00986189	0.0115029	0.416201	0.874698	0.939	NA	NA	3.89867	0.917954	3.16364	0.923672
		10	Weighted-median	1.02649	0.0261463	0.73906
		10	Inverse variance weighted	1.00721	0.00718604	0.914961
CRP	genus.Eisenbergiella	9	MR-egger	1.00911	0.00906584	0.977133	-0.0021786	0.0273806	0.938808	0.92833	0.065	NA	NA	18.3034	0.0190637	18.2868	0.0107408
		9	Weighted-median	1.01247	0.0123915	0.914387
		9	Inverse variance weighted (random)	0.987677	-0.0123993	0.926047
CRP	genus.Intestinimonas	10	MR-egger	0.978496	-0.0217381	0.865371	0.0035379	0.0105018	0.74487	0.807644	0.508	NA	NA	8.80517	0.45545	8.68201	0.369827
		10	Weighted-median	1.06974	0.0674128	0.370632
		10	Inverse variance weighted	1.01473	0.0146184	0.804124
CRP	genus.LachnospiraceaeUCG010	10	MR-egger	0.930316	-0.0722313	0.568137	0.00512641	0.0102562	0.630648	0.741898	0.48	NA	NA	9.3072	0.409414	9.02535	0.340162
		10	Weighted-median	0.986141	-0.0139557	0.844719
		10	Inverse variance weighted	0.980696	-0.0194924	0.734105
CRP	genus.Parasutterella	10	MR-egger	1.25806	0.229569	0.0990092	-0.0158572	0.0103858	0.165324	0.299166	0.451	NA	NA	8.81017	0.454979	6.47901	0.593737
		10	Weighted-median	1.06613	0.0640375	0.443673
		10	Inverse variance weighted	1.06851	0.0662698	0.275689
CRP	genus.Streptococcus	11	MR-egger	0.944214	-0.057402	0.628083	0.0014158	0.00965278	0.886624	0.4436	0.305	NA	NA	11.2622	0.337457	11.2354	0.25992
		11	Weighted-median	0.941096	-0.0607098	0.415522
		11	Inverse variance weighted	0.958103	-0.0427994	0.425072
CRP	order.Desulfovibrionales	11	MR-egger	1.18855	0.172737	0.139564	-0.0117823	0.00899055	0.222475	0.359667	0.537	NA	NA	10.2962	0.414905	8.5787	0.477035
		11	Weighted-median	1.0721	0.0696213	0.274204
		11	Inverse variance weighted	1.05257	0.0512375	0.33703
CRP	order.Selenomonadales	11	MR-egger	0.925621	-0.0772902	0.539741	-0.000194003	0.0102261	0.985278	0.19277	0.217	NA	NA	13.958	0.174915	13.9575	0.123846
		11	Weighted-median	0.898563	-0.106959	0.0820975
		11	Inverse variance weighted	0.923771	-0.0792909	0.162548
CRP	phylum.Tenericutes	10	MR-egger	0.934179	-0.0680878	0.593764	0.00873259	0.0103627	0.423876	0.690285	0.746	NA	NA	6.82195	0.655651	6.11182	0.634708
		10	Weighted-median	1.00413	0.00412275	0.956642
		10	Inverse variance weighted	1.02195	0.0217087	0.720102
Abbreviations: CKD, chronic kidney disease; eGFR, estimated glomerular filtration rate; CRP, c-reactive protein; UACR, urine albumin creatine ratio; Nsnps: number of single nucleotide polymorphisms; OR, odds ratio; SE, standard error; MR-PRESSO, Mendelian Randomization Pleiotropy RESidual Sum and Outlier
